# Supplementary material for: The Class I HDAC Inhibitor, MS-275, Prevents Oxaliplatin-Induced Chronic Neuropathy and Potentiates Its Antiproliferative Activity in Mice
Source: Int J Mol Sci. 2021 Dec 22;23(1):98. doi: 10.3390/ijms23010098 (PMC8745279; doi:10.3390/ijms23010098)
Supplement: Supplementary file 1 [file ijms-23-00098-s001.zip]

Archive with 5 entries (5 files):
- Suppl data 1.xlsx
- Suppl data 2.xlsx
- Supplementary Figure S1 revision.pptx
- Supplementary Table 1.pdf
- Table 1.pdf
