# Supplementary material for: The Class I HDAC Inhibitor, MS-275, Prevents Oxaliplatin-Induced Chronic Neuropathy and Potentiates Its Antiproliferative Activity in Mice
Source: Int J Mol Sci. 2021 Dec 22;23(1):98. doi: 10.3390/ijms23010098 (PMC8745279; doi:10.3390/ijms23010098)
Supplement: Supplementary file 1 [file ijms-23-00098-s001.zip › Suppl data 1.xlsx]

## Sheet: OXAvsVEH.up
Id	Ensembl Gene ID	Gene Name	VEH1	VEH2	OXA1	OXA2	norm,VEH1	norm,VEH2	norm,OXA1	norm,OXA2	baseMean	VEH	OXA	FoldChange	log2FoldChange	pvalue	padj
ENSMUSG00000031762	ENSMUSG00000031762	Mt2	183	133	716	733	235	182	550	534	375.24	208	542	2.601	1.379	1.15212e-13	1.99218e-10
ENSMUSG00000091537	ENSMUSG00000091537	Ccdc72	52	31	181	178	67	42	139	130	94.47	54	134	2.459	1.298	0.000137738	0.00658966
ENSMUSG00000026278	ENSMUSG00000026278	Bok	48	36	138	226	62	49	106	165	95.38	56	136	2.444	1.289	0.000341685	0.0121283
ENSMUSG00000025316	ENSMUSG00000025316	Banp	219	169	677	741	281	231	520	540	393.03	256	530	2.071	1.05	2.02316e-09	1.16611e-06
ENSMUSG00000038079	ENSMUSG00000038079	Als2cr4	82	87	283	315	105	119	218	230	167.77	112	224	1.998	0.998	3.52546e-05	0.00249545
ENSMUSG00000070550	ENSMUSG00000070550	Mrgprb4	105	71	289	328	135	97	222	239	173.21	116	230	1.988	0.991	9.88029e-05	0.00513266
ENSMUSG00000027079	ENSMUSG00000027079	Clp1	78	69	224	285	100	94	172	208	143.54	97	190	1.956	0.968	0.000272936	0.0105885
ENSMUSG00000073062	ENSMUSG00000073062	Zxdb	49	66	184	212	63	90	141	154	112.22	76	148	1.939	0.955	0.00181846	0.036502
ENSMUSG00000033715	ENSMUSG00000033715	Akr1c14	60	57	193	197	77	78	148	144	111.68	78	146	1.886	0.915	0.00142234	0.0311885
ENSMUSG00000026238	ENSMUSG00000026238	Ptma	826	628	2071	2740	1060	857	1592	1997	1376.46	958	1794	1.872	0.904	2.39426e-09	1.31728e-06
ENSMUSG00000033022	ENSMUSG00000033022	Cdo1	120	99	367	347	154	135	282	253	206.03	144	268	1.849	0.887	7.00009e-05	0.00411306
ENSMUSG00000058073	ENSMUSG00000058073	Gm11189	75	84	258	248	96	115	198	181	147.49	106	190	1.799	0.847	0.00104757	0.0258123
ENSMUSG00000021750	ENSMUSG00000021750	Fam107a	1325	1103	3660	4051	1700	1505	2814	2952	2242.85	1602	2883	1.798	0.846	7.35085e-16	1.48291e-12
ENSMUSG00000062070	ENSMUSG00000062070	Pgk1	98	88	262	327	126	120	201	238	171.39	123	220	1.789	0.839	0.000555592	0.0167439
ENSMUSG00000038286	ENSMUSG00000038286	Bphl	76	84	270	231	98	115	208	168	147.02	106	188	1.772	0.826	0.00201961	0.0391753
ENSMUSG00000024072	ENSMUSG00000024072	Yipf4	608	617	1843	1945	780	842	1417	1417	1114.12	811	1417	1.747	0.805	2.44047e-12	3.28217e-09
ENSMUSG00000002831	ENSMUSG00000002831	Plin4	144	200	473	588	185	273	364	428	312.47	229	396	1.733	0.793	0.000389641	0.0130643
ENSMUSG00000021130	ENSMUSG00000021130	Galntl1	360	275	916	1020	462	375	704	743	571.19	418	724	1.728	0.789	4.78796e-07	0.000113634
ENSMUSG00000042032	ENSMUSG00000042032	Mat2b	423	418	1327	1221	543	571	1020	890	755.81	557	955	1.716	0.779	1.96706e-08	9.15744e-06
ENSMUSG00000027099	ENSMUSG00000027099	Mtx2	137	95	364	336	176	130	280	245	207.54	153	262	1.715	0.778	0.00108044	0.026051
ENSMUSG00000022018	ENSMUSG00000022018	1190002H23Rik	176	166	472	566	226	227	363	412	306.93	226	388	1.714	0.777	3.12388e-05	0.00230557
ENSMUSG00000020288	ENSMUSG00000020288	Ahsa2	248	237	760	698	318	323	584	509	433.65	320	546	1.703	0.768	3.24034e-06	0.000458016
ENSMUSG00000059814	ENSMUSG00000059814	Gm8355	120	116	339	368	154	158	261	268	210.27	156	264	1.693	0.76	0.000358691	0.0124759
ENSMUSG00000026078	ENSMUSG00000026078	Pdcl3	140	162	449	456	180	221	345	332	269.56	200	338	1.692	0.759	0.000160824	0.0071426
ENSMUSG00000050213	ENSMUSG00000050213	Snip1	182	142	489	472	234	194	376	344	286.81	214	360	1.683	0.751	0.00013539	0.0065289
ENSMUSG00000050555	ENSMUSG00000050555	Hyls1	127	111	349	355	163	151	268	259	210.37	157	264	1.675	0.744	0.000503093	0.015574
ENSMUSG00000027597	ENSMUSG00000027597	Ahcy	107	79	264	285	137	108	203	208	163.94	122	206	1.673	0.743	0.00281515	0.0476832
ENSMUSG00000014361	ENSMUSG00000014361	Mertk	324	276	948	810	416	377	729	590	527.88	396	660	1.663	0.734	1.20732e-05	0.00115575
ENSMUSG00000005994	ENSMUSG00000005994	Tyrp1	127	99	353	306	163	135	271	223	198.11	149	247	1.656	0.728	0.00213173	0.0405698
ENSMUSG00000021290	ENSMUSG00000021290	2010107E04Rik	131	94	346	307	168	128	266	224	196.53	148	245	1.65	0.722	0.00288355	0.0481413
ENSMUSG00000020048	ENSMUSG00000020048	Hsp90b1	782	672	1974	2240	1003	917	1518	1632	1267.63	960	1575	1.64	0.713	7.12684e-10	4.7924e-07
ENSMUSG00000053390	ENSMUSG00000053390	Zfp952	187	197	495	620	240	269	381	452	335.29	254	416	1.637	0.711	0.000158665	0.00711287
ENSMUSG00000031458	ENSMUSG00000031458	2410022L05Rik	199	137	486	482	255	187	374	351	291.8	221	362	1.636	0.711	0.000654784	0.018736
ENSMUSG00000036305	ENSMUSG00000036305	Gm15430	290	223	657	822	372	304	505	599	445.14	338	552	1.631	0.706	7.7304e-05	0.0043929
ENSMUSG00000041654	ENSMUSG00000041654	Slc39a11	228	133	502	530	293	182	386	386	311.56	238	386	1.626	0.702	0.00244633	0.0445269
ENSMUSG00000020571	ENSMUSG00000020571	Pdia6	460	354	1082	1241	590	483	832	904	702.39	536	868	1.616	0.693	3.05558e-06	0.000451033
ENSMUSG00000027488	ENSMUSG00000027488	Snta1	213	177	553	558	273	242	425	407	336.66	258	416	1.614	0.691	0.000100055	0.00517551
ENSMUSG00000066687	ENSMUSG00000066687	Zbtb16	307	284	885	793	394	388	680	578	509.95	391	629	1.609	0.687	1.57067e-05	0.00139789
ENSMUSG00000020650	ENSMUSG00000020650	Bcap29	310	201	773	660	398	274	594	481	436.84	336	538	1.598	0.676	0.00119007	0.0279507
ENSMUSG00000082715	ENSMUSG00000082715	Gm11633	385	228	855	864	494	311	657	630	523.03	402	644	1.596	0.675	0.00104925	0.0258123
ENSMUSG00000000563	ENSMUSG00000000563	Atp5f1	341	284	859	899	438	388	660	655	535.17	413	658	1.593	0.672	5.96189e-06	0.000702295
ENSMUSG00000045629	ENSMUSG00000045629	Sh3tc2	172	154	399	520	221	210	307	379	279.14	216	343	1.591	0.67	0.000999282	0.025139
ENSMUSG00000027942	ENSMUSG00000027942	4933434E20Rik	238	165	533	597	305	225	410	435	343.85	265	422	1.59	0.669	0.000679411	0.019259
ENSMUSG00000025184	ENSMUSG00000025184	D19Ertd386e	237	213	608	656	304	291	467	478	385.07	298	472	1.589	0.668	4.56346e-05	0.00300461
ENSMUSG00000083890	ENSMUSG00000083890	Gm15703	193	155	461	511	248	212	354	372	296.5	230	363	1.582	0.661	0.000476287	0.0150916
ENSMUSG00000031021	ENSMUSG00000031021	Tmem9b	1078	957	2816	2865	1383	1306	2165	2088	1735.52	1344	2126	1.581	0.661	8.58292e-11	7.42055e-08
ENSMUSG00000020519	ENSMUSG00000020519	Sap30l	218	152	480	549	280	207	369	400	314.07	244	384	1.577	0.657	0.00119215	0.0279507
ENSMUSG00000055334	ENSMUSG00000055334	Snupn	129	134	369	358	166	183	284	261	223.25	174	272	1.563	0.645	0.002211	0.0414114
ENSMUSG00000062456	ENSMUSG00000062456	Rpl9-ps6	180	148	401	505	231	202	308	368	277.31	216	338	1.561	0.643	0.00154867	0.0330602
ENSMUSG00000042682	ENSMUSG00000042682	Selk	338	329	862	977	434	449	663	712	564.35	442	688	1.558	0.639	8.31115e-06	0.000898197
ENSMUSG00000045104	ENSMUSG00000045104	Gm5514	1264	848	2807	2933	1622	1157	2158	2137	1768.66	1390	2148	1.545	0.627	3.04551e-05	0.00227549
ENSMUSG00000021676	ENSMUSG00000021676	Iqgap2	319	349	843	983	409	476	648	716	562.52	442	682	1.542	0.624	4.84533e-05	0.00317016
ENSMUSG00000032381	ENSMUSG00000032381	Fam96a	178	212	471	593	228	289	362	432	327.99	258	397	1.536	0.619	0.00201915	0.0391753
ENSMUSG00000031153	ENSMUSG00000031153	Gripap1	329	243	760	788	422	332	584	574	478.08	377	579	1.535	0.619	0.000239403	0.00959514
ENSMUSG00000015759	ENSMUSG00000015759	Cnih	1155	815	2672	2612	1482	1112	2054	1903	1638.01	1297	1978	1.525	0.608	2.08127e-05	0.00171372
ENSMUSG00000028669	ENSMUSG00000028669	1110049F12Rik	346	231	715	836	444	315	550	609	479.54	380	580	1.525	0.609	0.00126731	0.0288879
ENSMUSG00000061353	ENSMUSG00000061353	Cxcl12	982	1001	2095	3281	1260	1366	1611	2391	1656.95	1313	2001	1.524	0.608	0.000356567	0.0124736
ENSMUSG00000057093	ENSMUSG00000057093	C030039L03Rik	200	145	441	485	257	198	339	353	286.75	228	346	1.522	0.606	0.00269614	0.0466884
ENSMUSG00000070493	ENSMUSG00000070493	Chchd2	417	534	1289	1276	535	729	991	930	796.18	632	960	1.521	0.605	0.000197221	0.00843519
ENSMUSG00000061904	ENSMUSG00000061904	Slc25a3	829	638	1955	1961	1064	871	1503	1429	1216.63	968	1466	1.515	0.599	4.24251e-06	0.000542249
ENSMUSG00000000581	ENSMUSG00000000581	C1d	416	460	1115	1236	534	628	857	901	729.88	581	879	1.514	0.599	1.92743e-05	0.00163144
ENSMUSG00000024507	ENSMUSG00000024507	Hsd17b4	187	155	455	457	240	212	350	333	283.58	226	342	1.511	0.596	0.00172731	0.0354361
ENSMUSG00000058402	ENSMUSG00000058402	Zfp420	276	224	651	681	354	306	500	496	414.15	330	498	1.509	0.594	0.000311371	0.0113928
ENSMUSG00000024222	ENSMUSG00000024222	Fkbp5	616	543	1506	1581	790	741	1158	1152	960.36	766	1155	1.508	0.592	5.94552e-07	0.000138393
ENSMUSG00000021102	ENSMUSG00000021102	Glrx5	437	317	932	1074	561	433	717	783	623.14	497	750	1.508	0.593	0.000276338	0.0106862
ENSMUSG00000025040	ENSMUSG00000025040	Fundc1	1113	929	2706	2709	1428	1268	2080	1974	1687.64	1348	2027	1.503	0.588	9.27045e-08	2.97698e-05
ENSMUSG00000074811	ENSMUSG00000074811	Hps6	214	178	452	590	275	243	347	430	323.74	259	388	1.502	0.587	0.00276264	0.0471635
ENSMUSG00000059325	ENSMUSG00000059325	Hopx	550	502	1407	1380	706	685	1082	1006	869.55	696	1044	1.5	0.585	2.46332e-06	0.000373884
ENSMUSG00000086627	ENSMUSG00000086627	Gm16702	168	148	396	441	216	202	304	321	260.84	209	312	1.498	0.583	0.00264644	0.0463568
ENSMUSG00000049404	ENSMUSG00000049404	Rarres1	204	180	477	539	262	246	367	393	316.73	254	380	1.496	0.581	0.00119848	0.0279507
ENSMUSG00000054619	ENSMUSG00000054619	Mettl7a1	821	726	1879	2206	1054	991	1445	1608	1274.12	1022	1526	1.493	0.578	8.1073e-07	0.00017197
ENSMUSG00000023075	ENSMUSG00000023075	Akirin1	1022	866	2465	2500	1311	1182	1895	1822	1552.55	1246	1858	1.49	0.575	1.35276e-07	3.89852e-05
ENSMUSG00000087178	ENSMUSG00000087178	A230056P14Rik	259	242	662	654	332	330	509	477	412.04	331	493	1.487	0.572	0.000353293	0.0123949
ENSMUSG00000031232	ENSMUSG00000031232	Magt1	940	965	2397	2610	1206	1317	1843	1902	1567	1262	1872	1.484	0.57	9.15012e-08	2.97698e-05
ENSMUSG00000019916	ENSMUSG00000019916	P4ha1	544	496	1256	1465	698	677	966	1068	852.04	688	1017	1.479	0.564	1.02397e-05	0.00104152
ENSMUSG00000028822	ENSMUSG00000028822	Tmem50a	1795	1472	4306	4204	2303	2009	3310	3063	2671.57	2156	3186	1.478	0.563	1.50239e-07	4.16306e-05
ENSMUSG00000005483	ENSMUSG00000005483	Dnajb1	953	666	1959	2258	1223	909	1506	1645	1320.84	1066	1576	1.478	0.563	0.000166485	0.00730123
ENSMUSG00000061468	ENSMUSG00000061468	Gm3724	1046	705	2129	2426	1342	962	1637	1768	1427.26	1152	1702	1.477	0.562	0.000286082	0.0107973
ENSMUSG00000025931	ENSMUSG00000025931	Paqr8	1646	1288	3801	3829	2112	1758	2922	2790	2395.61	1935	2856	1.476	0.561	9.73034e-07	0.000193076
ENSMUSG00000004936	ENSMUSG00000004936	Map2k1	1106	841	2417	2652	1419	1148	1858	1933	1589.44	1284	1896	1.476	0.562	8.73277e-06	0.000927206
ENSMUSG00000014177	ENSMUSG00000014177	Fam18b	198	198	521	511	254	270	401	372	324.31	262	386	1.474	0.56	0.0016402	0.0344671
ENSMUSG00000008393	ENSMUSG00000008393	Carhsp1	1629	1211	3521	3852	2090	1653	2707	2807	2314.26	1872	2757	1.473	0.558	8.03908e-06	0.000883001
ENSMUSG00000031197	ENSMUSG00000031197	Vbp1	782	734	1893	2046	1003	1002	1455	1491	1237.88	1002	1473	1.469	0.555	2.89937e-07	7.46681e-05
ENSMUSG00000044285	ENSMUSG00000044285	Gm1821	761	603	1451	2094	977	823	1116	1526	1110.23	900	1321	1.468	0.554	0.000931988	0.024057
ENSMUSG00000031974	ENSMUSG00000031974	Abcb10	391	333	792	1091	502	454	609	795	590.03	478	702	1.468	0.554	0.00129536	0.0291502
ENSMUSG00000081603	ENSMUSG00000081603	Gm14681	480	374	1068	1143	616	510	821	833	695.09	563	827	1.467	0.553	0.000124427	0.00609744
ENSMUSG00000024998	ENSMUSG00000024998	Plce1	1495	1432	3671	3918	1918	1954	2822	2855	2387.53	1936	2838	1.466	0.552	1.68207e-09	1.01799e-06
ENSMUSG00000037740	ENSMUSG00000037740	Mrps26	273	228	638	657	350	311	490	479	407.69	330	484	1.464	0.55	0.000759943	0.0210008
ENSMUSG00000022024	ENSMUSG00000022024	Sugt1	332	241	730	747	426	329	561	544	465.13	378	552	1.463	0.549	0.00147112	0.0319684
ENSMUSG00000038374	ENSMUSG00000038374	Rbm8a	250	253	643	657	321	345	494	479	409.8	333	486	1.461	0.547	0.000656317	0.018736
ENSMUSG00000029388	ENSMUSG00000029388	Eif2b1	211	185	517	503	271	252	397	367	321.81	262	382	1.459	0.545	0.00233433	0.0429425
ENSMUSG00000032540	ENSMUSG00000032540	Abhd5	270	237	625	678	346	323	480	494	411.12	334	487	1.454	0.54	0.00073421	0.0205715
ENSMUSG00000032333	ENSMUSG00000032333	Stoml1	1102	923	2639	2547	1414	1260	2029	1856	1639.67	1337	1942	1.452	0.538	2.22217e-06	0.000349314
ENSMUSG00000040183	ENSMUSG00000040183	Ankrd6	387	325	863	964	497	444	663	702	576.53	470	682	1.452	0.538	0.000211588	0.00877075
ENSMUSG00000017548	ENSMUSG00000017548	Suz12	360	331	837	937	462	452	643	683	560	457	663	1.451	0.538	0.000158455	0.00711287
ENSMUSG00000082389	ENSMUSG00000082389	Mkrn1-ps1	329	293	666	932	422	400	512	679	503.31	411	596	1.449	0.535	0.00295968	0.049025
ENSMUSG00000020088	ENSMUSG00000020088	Sar1a	1407	1212	3205	3487	1806	1654	2464	2541	2116.16	1730	2502	1.446	0.532	1.03153e-07	3.1214e-05
ENSMUSG00000048648	ENSMUSG00000048648	Gm9830	226	197	508	573	290	269	391	418	341.74	280	404	1.446	0.532	0.00227297	0.0421963
ENSMUSG00000083261	ENSMUSG00000083261	Gm7816	268	285	756	652	344	389	581	475	447.3	366	528	1.442	0.528	0.00259578	0.0456935
ENSMUSG00000052751	ENSMUSG00000052751	Repin1	251	211	569	606	322	288	437	442	372.28	305	440	1.44	0.526	0.00178562	0.0360146
ENSMUSG00000032594	ENSMUSG00000032594	Ip6k1	2909	2205	6337	6626	3733	3009	4872	4828	4110.63	3371	4850	1.438	0.524	4.92908e-06	0.000615068
ENSMUSG00000014606	ENSMUSG00000014606	Slc25a11	474	364	1041	1081	608	497	800	788	673.27	552	794	1.436	0.522	0.000403034	0.0132924
ENSMUSG00000031818	ENSMUSG00000031818	Cox4i1	1504	990	3038	3261	1930	1351	2336	2376	1998.26	1640	2356	1.435	0.522	0.000668446	0.0190373
ENSMUSG00000028945	ENSMUSG00000028945	Rheb	629	440	1309	1384	807	601	1006	1009	855.64	704	1008	1.43	0.516	0.000949436	0.0243474
ENSMUSG00000038332	ENSMUSG00000038332	Sesn1	616	567	1503	1482	790	774	1155	1080	949.94	782	1118	1.429	0.515	1.81333e-05	0.00155664
ENSMUSG00000059343	ENSMUSG00000059343	Aldoart1	1081	858	2476	2381	1387	1171	1904	1735	1549.19	1279	1820	1.422	0.508	3.73711e-05	0.0025848
ENSMUSG00000071176	ENSMUSG00000071176	Arhgef10	802	658	1644	2027	1029	898	1264	1477	1167.04	964	1370	1.422	0.508	0.000141433	0.00668834
ENSMUSG00000062797	ENSMUSG00000062797	l7Rn6	249	226	589	604	320	308	453	440	380.23	314	446	1.422	0.508	0.00195324	0.0384422
ENSMUSG00000025484	ENSMUSG00000025484	Bet1l	284	245	608	722	364	334	467	526	423.09	349	496	1.422	0.507	0.00210454	0.0404339
ENSMUSG00000055302	ENSMUSG00000055302	Mrfap1	479	527	1313	1211	615	719	1009	882	806.45	667	946	1.419	0.505	0.000445069	0.0142894
ENSMUSG00000040446	ENSMUSG00000040446	Rprd1a	357	343	887	867	458	468	682	632	559.99	463	657	1.418	0.504	0.000439233	0.0141396
ENSMUSG00000028243	ENSMUSG00000028243	Ubxn2b	381	322	875	884	489	439	673	644	561.31	464	658	1.418	0.504	0.000526882	0.0161045
ENSMUSG00000008348	ENSMUSG00000008348	Ubc	556	419	1242	1193	713	572	955	869	777.38	642	912	1.418	0.504	0.000746623	0.020775
ENSMUSG00000019505	ENSMUSG00000019505	Ubb	5618	4446	12624	12495	7209	6068	9705	9105	8021.88	6638	9405	1.417	0.502	1.86967e-06	0.000310007
ENSMUSG00000001774	ENSMUSG00000001774	Chordc1	673	756	1750	1829	864	1032	1345	1333	1143.4	948	1339	1.414	0.499	8.05377e-05	0.00443032
ENSMUSG00000025025	ENSMUSG00000025025	Mxi1	544	465	1213	1307	698	635	933	952	804.42	666	942	1.414	0.5	9.11403e-05	0.0048173
ENSMUSG00000021608	ENSMUSG00000021608	Lpcat1	473	456	1056	1271	607	622	812	926	741.84	614	869	1.414	0.5	0.000261887	0.0103165
ENSMUSG00000026424	ENSMUSG00000026424	Gpr37l1	1297	923	2753	2774	1664	1260	2116	2021	1765.49	1462	2068	1.414	0.5	0.000305033	0.0113255
ENSMUSG00000018666	ENSMUSG00000018666	Cbx1	230	216	547	568	295	295	421	414	356.09	295	418	1.414	0.5	0.00285679	0.047963
ENSMUSG00000081999	ENSMUSG00000081999	Gm13461	1040	750	2078	2370	1335	1024	1598	1727	1420.69	1180	1662	1.409	0.495	0.000455927	0.0145993
ENSMUSG00000035778	ENSMUSG00000035778	Ggta1	768	737	1829	1917	986	1006	1406	1397	1198.61	996	1402	1.408	0.493	5.91797e-06	0.000702295
ENSMUSG00000000751	ENSMUSG00000000751	Rpa1	922	813	2233	2074	1183	1110	1717	1511	1380.19	1146	1614	1.408	0.493	2.99637e-05	0.00225267
ENSMUSG00000003721	ENSMUSG00000003721	Insig2	390	311	881	858	500	424	677	625	556.86	462	651	1.407	0.493	0.00133113	0.0296647
ENSMUSG00000027133	ENSMUSG00000027133	Nop10	426	331	972	904	547	452	747	659	601.11	500	703	1.407	0.493	0.00178196	0.0360146
ENSMUSG00000026511	ENSMUSG00000026511	Srp9	597	602	1426	1558	766	822	1096	1135	954.83	794	1116	1.406	0.492	4.08811e-05	0.00275623
ENSMUSG00000046562	ENSMUSG00000046562	Unc119b	448	360	961	1045	575	491	739	761	641.63	533	750	1.406	0.492	0.000615817	0.0180045
ENSMUSG00000001025	ENSMUSG00000001025	S100a6	3143	3028	7970	7293	4033	4133	6127	5314	4901.89	4083	5720	1.401	0.487	1.06748e-06	0.000205091
ENSMUSG00000020496	ENSMUSG00000020496	Rnf187	2329	1828	5112	5153	2989	2495	3930	3755	3292.15	2742	3842	1.401	0.487	1.04145e-05	0.0010418
ENSMUSG00000027074	ENSMUSG00000027074	Slc43a3	715	636	1627	1717	918	868	1251	1251	1071.88	893	1251	1.401	0.486	1.98621e-05	0.00165804
ENSMUSG00000046364	ENSMUSG00000046364	Rpl27a	413	467	1104	1079	530	637	849	786	700.59	584	818	1.401	0.487	0.000873753	0.0229911
ENSMUSG00000004951	ENSMUSG00000004951	Hspb1	612	493	1374	1354	785	673	1056	987	875.29	729	1022	1.4	0.486	0.000279919	0.010756
ENSMUSG00000021270	ENSMUSG00000021270	Hsp90aa1	910	809	2185	2059	1168	1104	1680	1500	1363.02	1136	1590	1.399	0.485	2.80233e-05	0.00213329
ENSMUSG00000028180	ENSMUSG00000028180	Zranb2	650	689	1643	1673	834	940	1263	1219	1064.18	887	1241	1.399	0.485	6.20847e-05	0.00379532
ENSMUSG00000029221	ENSMUSG00000029221	Slc30a9	1620	1370	3679	3694	2079	1870	2828	2692	2367.21	1974	2760	1.398	0.483	2.03478e-06	0.000332824
ENSMUSG00000068794	ENSMUSG00000068794	Col28a1	826	855	2112	2040	1060	1167	1624	1487	1334.28	1114	1556	1.397	0.482	3.3527e-05	0.00240524
ENSMUSG00000062931	ENSMUSG00000062931	Zfp938	477	449	1130	1157	612	613	869	843	734.19	612	856	1.397	0.483	0.000154616	0.00700927
ENSMUSG00000039470	ENSMUSG00000039470	Zdhhc2	2266	2334	5777	5579	2908	3186	4441	4065	3650.01	3047	4253	1.396	0.481	9.49343e-07	0.000191514
ENSMUSG00000012405	ENSMUSG00000012405	Rpl15	754	771	1819	1944	968	1052	1398	1417	1208.71	1010	1408	1.394	0.479	2.04667e-05	0.00169677
ENSMUSG00000024601	ENSMUSG00000024601	Isoc1	773	629	1765	1674	992	858	1357	1220	1106.79	925	1288	1.392	0.477	0.000216899	0.00896021
ENSMUSG00000024414	ENSMUSG00000024414	Mrpl27	348	312	806	817	447	426	620	595	521.85	436	608	1.392	0.477	0.00102651	0.0256183
ENSMUSG00000025147	ENSMUSG00000025147	Mob2	629	466	1281	1406	807	636	985	1025	863.13	722	1005	1.392	0.477	0.0010752	0.026051
ENSMUSG00000020612	ENSMUSG00000020612	Prkar1a	6618	6145	15950	15385	8492	8387	12262	11211	10088.1	8440	11736	1.391	0.476	3.90898e-08	1.63153e-05
ENSMUSG00000013465	ENSMUSG00000013465	Cobra1	376	365	893	929	482	498	687	677	586.04	490	682	1.391	0.476	0.000575229	0.0169941
ENSMUSG00000020577	ENSMUSG00000020577	Tspan13	1470	1074	2973	3259	1886	1466	2286	2375	2003.15	1676	2330	1.39	0.475	0.000283546	0.0107973
ENSMUSG00000070436	ENSMUSG00000070436	Serpinh1	1539	1215	2759	4021	1975	1658	2121	2930	2171.09	1816	2526	1.39	0.475	0.00250438	0.0451087
ENSMUSG00000071172	ENSMUSG00000071172	Srsf3	763	751	1858	1860	979	1025	1428	1355	1196.97	1002	1392	1.389	0.474	2.259e-05	0.00181733
ENSMUSG00000028249	ENSMUSG00000028249	Sdcbp	4530	3862	9994	10570	5813	5271	7683	7702	6617.41	5542	7692	1.388	0.473	8.33491e-08	2.97698e-05
ENSMUSG00000020132	ENSMUSG00000020132	Rab21	565	468	1268	1256	725	639	975	915	813.46	682	945	1.385	0.47	0.00038617	0.0129839
ENSMUSG00000031605	ENSMUSG00000031605	Klhl2	416	420	1048	999	534	573	806	728	660.18	554	767	1.385	0.47	0.000759282	0.0210008
ENSMUSG00000025855	ENSMUSG00000025855	Prkar1b	5464	3835	11174	11443	7012	5234	8590	8338	7293.66	6123	8464	1.382	0.467	0.000347077	0.0122479
ENSMUSG00000022774	ENSMUSG00000022774	Ncbp2	447	401	1022	1048	574	547	786	764	667.57	560	775	1.382	0.467	0.000436477	0.0140883
ENSMUSG00000038495	ENSMUSG00000038495	Otud7b	2118	2030	4877	5253	2718	2771	3749	3828	3266.43	2744	3788	1.381	0.465	7.45386e-08	2.81942e-05
ENSMUSG00000031700	ENSMUSG00000031700	Gpt2	1326	1322	3421	3030	1702	1804	2630	2208	2085.96	1753	2419	1.38	0.465	8.02175e-05	0.00443032
ENSMUSG00000047409	ENSMUSG00000047409	Ctdspl	466	394	982	1115	598	538	755	812	675.79	568	784	1.38	0.464	0.000801057	0.0217399
ENSMUSG00000050490	ENSMUSG00000050490	Gm8394	408	364	951	930	524	497	731	678	607.29	510	704	1.38	0.465	0.000906631	0.0236923
ENSMUSG00000027602	ENSMUSG00000027602	Map1lc3a	1873	1251	3879	3696	2403	1707	2982	2693	2446.57	2055	2838	1.38	0.465	0.00213044	0.0405698
ENSMUSG00000082160	ENSMUSG00000082160	Gm11578	602	548	1436	1363	773	748	1104	993	904.41	760	1048	1.379	0.464	0.00023737	0.00959514
ENSMUSG00000039662	ENSMUSG00000039662	Icmt	2286	2129	5128	5633	2933	2906	3942	4105	3471.58	2920	4024	1.378	0.463	9.34134e-08	2.97698e-05
ENSMUSG00000050377	ENSMUSG00000050377	Il31ra	324	325	755	828	416	444	580	603	510.78	430	592	1.378	0.463	0.00167429	0.0349406
ENSMUSG00000040234	ENSMUSG00000040234	Tm7sf3	743	774	1788	1908	953	1056	1375	1390	1193.69	1004	1382	1.376	0.461	5.98347e-05	0.00371404
ENSMUSG00000074886	ENSMUSG00000074886	Grk6	394	337	845	931	506	460	650	678	573.4	483	664	1.375	0.459	0.00133324	0.0296647
ENSMUSG00000031532	ENSMUSG00000031532	Tmem66	2300	1875	4934	5182	2951	2559	3793	3776	3269.95	2755	3784	1.373	0.458	6.65327e-06	0.000759728
ENSMUSG00000004460	ENSMUSG00000004460	Dnajb11	415	383	914	1024	533	523	703	746	626.03	528	724	1.373	0.457	0.000806831	0.0217988
ENSMUSG00000001240	ENSMUSG00000001240	Ramp2	330	286	710	785	423	390	546	572	482.92	406	559	1.373	0.458	0.00252331	0.0451922
ENSMUSG00000020876	ENSMUSG00000020876	Snx11	428	399	934	1074	549	545	718	783	648.62	547	750	1.372	0.456	0.0008543	0.0226268
ENSMUSG00000026341	ENSMUSG00000026341	Actr3	607	472	1216	1398	779	644	935	1019	844.17	712	977	1.372	0.456	0.0012345	0.0283537
ENSMUSG00000048022	ENSMUSG00000048022	Tmem229a	1478	1521	3682	3588	1897	2076	2831	2615	2354.44	1986	2723	1.371	0.455	9.39061e-06	0.000979861
ENSMUSG00000026311	ENSMUSG00000026311	Asb1	1434	1257	3220	3288	1840	1716	2475	2396	2106.8	1778	2436	1.37	0.454	3.83077e-06	0.000509534
ENSMUSG00000039617	ENSMUSG00000039617	Gm7488	432	351	941	951	554	479	723	693	612.46	516	708	1.37	0.454	0.00171947	0.0353353
ENSMUSG00000021681	ENSMUSG00000021681	Aggf1	347	362	873	844	445	494	671	615	556.38	470	643	1.37	0.454	0.00222209	0.0414425
ENSMUSG00000047216	ENSMUSG00000047216	Cdh19	1391	1302	3144	3376	1785	1777	2417	2460	2109.79	1781	2438	1.369	0.453	1.369e-06	0.000254928
ENSMUSG00000020326	ENSMUSG00000020326	Ccng1	4040	4254	10152	9911	5184	5806	7805	7222	6504.28	5495	7514	1.367	0.451	2.62639e-06	0.000392467
ENSMUSG00000042364	ENSMUSG00000042364	Snx18	1289	1147	2779	3109	1654	1565	2136	2266	1905.38	1610	2201	1.367	0.451	7.92453e-06	0.000879986
ENSMUSG00000058793	ENSMUSG00000058793	Cds2	12017	10352	26845	26849	15421	14129	20638	19565	17438.1	14775	20102	1.36	0.444	8.23121e-07	0.00017197
ENSMUSG00000028211	ENSMUSG00000028211	Trp53inp1	972	1038	2255	2587	1247	1417	1734	1885	1570.69	1332	1810	1.359	0.442	0.000129264	0.0062836
ENSMUSG00000028419	ENSMUSG00000028419	Chmp5	595	478	1251	1320	764	652	962	962	834.89	708	962	1.358	0.441	0.000904561	0.0236923
ENSMUSG00000033953	ENSMUSG00000033953	Ppp3r1	2662	2365	6242	5791	3416	3228	4799	4220	3915.61	3322	4510	1.357	0.441	1.17616e-05	0.00114809
ENSMUSG00000009630	ENSMUSG00000009630	Ppp2cb	353	367	880	846	453	501	677	616	561.72	477	646	1.356	0.439	0.00301612	0.0495823
ENSMUSG00000033960	ENSMUSG00000033960	9430020K01Rik	1723	1867	3814	4815	2211	2548	2932	3509	2800	2380	3220	1.354	0.437	0.000361688	0.0125082
ENSMUSG00000048285	ENSMUSG00000048285	Frmd6	364	334	812	859	467	456	624	626	543.29	462	625	1.354	0.438	0.00200435	0.039067
ENSMUSG00000084098	ENSMUSG00000084098	Gm13422	478	532	1114	1312	613	726	856	956	787.99	670	906	1.354	0.437	0.00222076	0.0414425
ENSMUSG00000020993	ENSMUSG00000020993	Trappc6b	417	336	881	918	535	459	677	669	584.98	497	673	1.354	0.437	0.00292876	0.0486946
ENSMUSG00000030979	ENSMUSG00000030979	Uros	405	383	898	985	520	523	690	718	612.64	522	704	1.351	0.434	0.00143631	0.0314379
ENSMUSG00000058779	ENSMUSG00000058779	Tomm20	348	362	830	868	447	494	638	633	552.81	470	636	1.351	0.434	0.00264339	0.0463568
ENSMUSG00000027875	ENSMUSG00000027875	Hmgcs2	1684	1480	3866	3660	2161	2020	2972	2667	2455.02	2090	2820	1.349	0.431	3.21092e-05	0.00234126
ENSMUSG00000002997	ENSMUSG00000002997	Prkar2b	4625	4713	11051	11220	5935	6433	8496	8176	7259.82	6184	8336	1.348	0.431	6.3264e-07	0.000144481
ENSMUSG00000032557	ENSMUSG00000032557	Uba5	519	478	1151	1224	666	652	885	892	773.8	659	888	1.348	0.43	0.000567656	0.016862
ENSMUSG00000031485	ENSMUSG00000031485	Prosc	546	450	1157	1211	701	614	889	882	771.69	658	886	1.347	0.43	0.00119742	0.0279507
ENSMUSG00000031198	ENSMUSG00000031198	Fundc2	366	364	880	857	470	497	677	624	566.87	484	650	1.346	0.429	0.0028621	0.0479817
ENSMUSG00000021687	ENSMUSG00000021687	Scamp1	2541	2291	5831	5642	3261	3127	4483	4111	3745.41	3194	4297	1.345	0.428	3.97132e-06	0.000522488
ENSMUSG00000084384	ENSMUSG00000084384	Gm12251	998	749	1972	2173	1281	1022	1516	1583	1350.61	1152	1550	1.345	0.428	0.00122295	0.0283537
ENSMUSG00000006273	ENSMUSG00000006273	Atp6v1b2	3123	2295	6788	6016	4008	3132	5219	4384	4185.55	3570	4802	1.345	0.427	0.00154636	0.0330602
ENSMUSG00000057101	ENSMUSG00000057101	Zfp180	1370	1055	2796	2952	1758	1440	2150	2151	1874.64	1599	2150	1.344	0.427	0.000383047	0.0129563
ENSMUSG00000023307	ENSMUSG00000023307	March5	479	488	1110	1185	615	666	853	864	749.39	640	858	1.341	0.423	0.00103454	0.0256601
ENSMUSG00000020634	ENSMUSG00000020634	Ubxn2a	1316	1394	3180	3243	1689	1903	2445	2363	2099.81	1796	2404	1.339	0.421	5.69735e-05	0.00362951
ENSMUSG00000038462	ENSMUSG00000038462	Uqcrfs1	1006	893	2334	2150	1291	1219	1794	1567	1467.69	1255	1680	1.339	0.421	0.000338435	0.0120822
ENSMUSG00000053038	ENSMUSG00000053038	Gm6180	4600	3341	8378	10383	5903	4560	6441	7566	6117.44	5232	7004	1.339	0.421	0.00164454	0.0344983
ENSMUSG00000029063	ENSMUSG00000029063	Nadk	675	595	1425	1577	866	812	1096	1149	980.73	839	1122	1.337	0.419	0.000428627	0.0139091
ENSMUSG00000006699	ENSMUSG00000006699	Cdc42	4301	3499	9067	9306	5519	4776	6971	6781	6011.65	5148	6876	1.336	0.418	2.10808e-05	0.00172407
ENSMUSG00000035227	ENSMUSG00000035227	Spcs2	876	915	2044	2193	1124	1249	1571	1598	1385.59	1186	1584	1.336	0.418	0.000167439	0.00731652
ENSMUSG00000005362	ENSMUSG00000005362	Crbn	1652	1587	3876	3760	2120	2166	2980	2740	2501.4	2143	2860	1.335	0.416	1.76604e-05	0.00153785
ENSMUSG00000043542	ENSMUSG00000043542	Fam164a	1362	1447	3195	3442	1748	1975	2456	2508	2171.78	1862	2482	1.334	0.416	6.4003e-05	0.00385162
ENSMUSG00000024188	ENSMUSG00000024188	Luc7l	838	845	1952	2020	1075	1153	1501	1472	1300.32	1114	1486	1.334	0.416	0.000139993	0.00667117
ENSMUSG00000074093	ENSMUSG00000074093	Svip	1531	1365	3411	3406	1965	1863	2622	2482	2232.98	1914	2552	1.333	0.415	1.98625e-05	0.00165804
ENSMUSG00000042712	ENSMUSG00000042712	Wbp5	999	952	2264	2332	1282	1299	1741	1699	1505.28	1290	1720	1.333	0.414	5.14813e-05	0.00333224
ENSMUSG00000034842	ENSMUSG00000034842	Art3	1454	1526	3514	3509	1866	2083	2702	2557	2301.77	1974	2630	1.332	0.414	6.06609e-05	0.00374612
ENSMUSG00000048960	ENSMUSG00000048960	Prex2	1043	1041	2289	2614	1338	1421	1760	1905	1605.94	1380	1832	1.328	0.41	0.000134739	0.00652354
ENSMUSG00000018166	ENSMUSG00000018166	Erbb3	1148	1179	2888	2572	1473	1609	2220	1874	1794.19	1541	2047	1.328	0.41	0.000741784	0.0206879
ENSMUSG00000076432	ENSMUSG00000076432	Ywhaq	1534	1449	3646	3342	1968	1978	2803	2435	2296.11	1973	2619	1.327	0.409	0.000147927	0.00680802
ENSMUSG00000018199	ENSMUSG00000018199	Trove2	1429	1374	3321	3248	1834	1875	2553	2367	2157.24	1854	2460	1.326	0.408	3.55624e-05	0.0025026
ENSMUSG00000020321	ENSMUSG00000020321	Mdh1	1896	1665	4278	4051	2433	2272	3289	2952	2736.57	2352	3120	1.326	0.407	6.7202e-05	0.00400696
ENSMUSG00000059713	ENSMUSG00000059713	Rcan3	1719	1530	3764	3838	2206	2088	2894	2797	2496.13	2147	2846	1.325	0.406	1.47108e-05	0.0013388
ENSMUSG00000022387	ENSMUSG00000022387	Brd1	697	622	1418	1672	894	849	1090	1218	1012.97	872	1154	1.324	0.405	0.00105561	0.0258123
ENSMUSG00000058594	ENSMUSG00000058594	Fbxo18	402	383	889	947	516	523	683	690	603.03	520	686	1.323	0.403	0.00303604	0.049727
ENSMUSG00000030286	ENSMUSG00000030286	Tmem111	1073	912	2335	2291	1377	1245	1795	1669	1521.55	1311	1732	1.321	0.402	0.000324804	0.0117356
ENSMUSG00000020267	ENSMUSG00000020267	Hint1	2216	1880	4739	4804	2844	2566	3643	3501	3138.37	2705	3572	1.32	0.401	3.23607e-05	0.00234547
ENSMUSG00000017843	ENSMUSG00000017843	Ppp2r5c	1066	850	2115	2349	1368	1160	1626	1712	1466.43	1264	1669	1.32	0.4	0.000849493	0.0225488
ENSMUSG00000061762	ENSMUSG00000061762	Tac1	1973	1659	4311	4132	2532	2264	3314	3011	2780.33	2398	3162	1.319	0.399	0.000147428	0.00680802
ENSMUSG00000025702	ENSMUSG00000025702	March8	1275	1212	2600	3210	1636	1654	1999	2339	1907.07	1645	2169	1.319	0.399	0.000471596	0.0149821
ENSMUSG00000082743	ENSMUSG00000082743	Gm12988	3560	3566	8292	8318	4568	4867	6375	6061	5467.85	4718	6218	1.318	0.398	4.30072e-06	0.000542249
ENSMUSG00000025375	ENSMUSG00000025375	Aatk	3521	2491	6703	7248	4518	3400	5153	5282	4588.21	3959	5218	1.318	0.398	0.00221358	0.0414114
ENSMUSG00000031453	ENSMUSG00000031453	Rasa3	454	445	986	1110	583	607	758	809	689.2	595	784	1.317	0.397	0.00278014	0.0472623
ENSMUSG00000060450	ENSMUSG00000060450	Rnf14	3438	2816	7307	7187	4412	3843	5617	5237	4777.45	4128	5427	1.315	0.395	9.43612e-05	0.00494436
ENSMUSG00000005882	ENSMUSG00000005882	Uqcc	966	851	2082	2136	1240	1161	1601	1556	1389.55	1200	1578	1.315	0.395	0.000233046	0.00955171
ENSMUSG00000035898	ENSMUSG00000035898	Uba6	463	474	1036	1144	594	647	796	834	717.79	620	815	1.314	0.394	0.00289664	0.0482933
ENSMUSG00000049354	ENSMUSG00000049354	Dcaf7	1773	1762	4110	4095	2275	2405	3160	2984	2705.94	2340	3072	1.313	0.393	3.15e-05	0.00231077
ENSMUSG00000030059	ENSMUSG00000030059	Tmf1	1235	1278	3029	2803	1585	1744	2329	2043	1925.06	1664	2186	1.313	0.393	0.000575643	0.0169941
ENSMUSG00000067873	ENSMUSG00000067873	Htatsf1	685	729	1560	1730	879	995	1199	1261	1083.48	937	1230	1.313	0.393	0.00123255	0.0283537
ENSMUSG00000042363	ENSMUSG00000042363	1110067D22Rik	936	914	2104	2188	1201	1247	1618	1594	1415.12	1224	1606	1.312	0.392	0.000178485	0.00771567
ENSMUSG00000040731	ENSMUSG00000040731	Eif4h	3372	2516	6706	6901	4327	3434	5155	5029	4486.3	3880	5092	1.312	0.392	0.000913511	0.0237788
ENSMUSG00000041028	ENSMUSG00000041028	Ghitm	4712	4688	11022	10739	6047	6398	8474	7825	7186	6222	8150	1.31	0.389	1.03572e-05	0.0010418
ENSMUSG00000047963	ENSMUSG00000047963	Stbd1	1201	1251	2890	2790	1541	1707	2222	2033	1875.86	1624	2128	1.31	0.389	0.000365031	0.0125521
ENSMUSG00000073393	ENSMUSG00000073393	B230354K17Rik	816	706	1777	1742	1047	964	1366	1269	1161.55	1006	1318	1.31	0.39	0.000872264	0.0229911
ENSMUSG00000023147	ENSMUSG00000023147	Wrb	1124	889	2300	2348	1442	1213	1768	1711	1533.72	1328	1740	1.31	0.389	0.00113137	0.0269569
ENSMUSG00000021904	ENSMUSG00000021904	Sema3g	541	465	1097	1231	694	635	843	897	767.32	664	870	1.309	0.389	0.0029718	0.0490732
ENSMUSG00000039684	ENSMUSG00000039684	Gm5422	3018	2821	6716	6775	3873	3850	5163	4937	4455.78	3862	5050	1.308	0.387	4.07999e-06	0.000531012
ENSMUSG00000034432	ENSMUSG00000034432	Cops8	646	614	1469	1441	829	838	1129	1050	961.59	834	1090	1.307	0.387	0.00123124	0.0283537
ENSMUSG00000044252	ENSMUSG00000044252	Osbpl1a	936	731	1863	1968	1201	998	1432	1434	1266.28	1100	1433	1.303	0.382	0.00231907	0.0427897
ENSMUSG00000053253	ENSMUSG00000053253	Ndfip2	2447	2329	5706	5268	3140	3179	4387	3839	3636.06	3160	4113	1.302	0.38	0.000146179	0.00677913
ENSMUSG00000026005	ENSMUSG00000026005	Rpe	542	503	1138	1266	696	687	875	923	794.86	692	899	1.301	0.379	0.00246693	0.0446333
ENSMUSG00000048949	ENSMUSG00000048949	Gm6206	1264	1226	2763	2963	1622	1673	2124	2159	1894.65	1648	2142	1.3	0.378	9.27353e-05	0.0048803
ENSMUSG00000014959	ENSMUSG00000014959	Gorasp2	1116	1020	2574	2323	1432	1392	1979	1693	1623.96	1412	1836	1.3	0.378	0.00127986	0.0290259
ENSMUSG00000073543	ENSMUSG00000073543	Chmp1b	976	904	2064	2256	1252	1234	1587	1644	1429.24	1243	1616	1.299	0.378	0.00029002	0.0109019
ENSMUSG00000074781	ENSMUSG00000074781	Ube2n	1682	1578	3690	3776	2158	2154	2837	2752	2475.12	2156	2794	1.296	0.374	4.09883e-05	0.00275623
ENSMUSG00000028367	ENSMUSG00000028367	Txn1	904	798	1928	1964	1160	1089	1482	1431	1290.64	1124	1456	1.295	0.373	0.000655372	0.018736
ENSMUSG00000031799	ENSMUSG00000031799	Tpm4	1609	1496	3158	3959	2065	2042	2428	2885	2354.82	2054	2656	1.294	0.372	0.00106356	0.0259544
ENSMUSG00000030452	ENSMUSG00000030452	Nipa2	551	568	1242	1322	707	775	955	963	850.12	741	959	1.294	0.372	0.00285701	0.047963
ENSMUSG00000080776	ENSMUSG00000080776	Gm12174	1850	1577	3545	4288	2374	2152	2725	3125	2594.08	2263	2925	1.292	0.37	0.000820122	0.0220105
ENSMUSG00000021477	ENSMUSG00000021477	Ctsl	7397	5540	14578	14869	9492	7561	11207	10835	9773.91	8526	11021	1.292	0.37	0.00139403	0.0306788
ENSMUSG00000024150	ENSMUSG00000024150	Mcfd2	1423	1403	3104	3350	1826	1915	2386	2441	2142.09	1870	2414	1.291	0.368	0.00011355	0.00570295
ENSMUSG00000023010	ENSMUSG00000023010	Tmbim6	2710	2254	5194	6131	3478	3076	3993	4468	3753.66	3277	4230	1.291	0.368	0.000492018	0.0153821
ENSMUSG00000023156	ENSMUSG00000023156	Rpp14	638	573	1362	1400	819	782	1047	1020	917	800	1034	1.291	0.369	0.00198842	0.0388191
ENSMUSG00000026670	ENSMUSG00000026670	Uap1	608	538	1273	1339	780	734	979	976	867.22	757	978	1.29	0.368	0.00252395	0.0451922
ENSMUSG00000062929	ENSMUSG00000062929	Cfl2	2979	2472	6210	6179	3823	3374	4774	4503	4118.35	3598	4638	1.289	0.366	0.00021031	0.00876085
ENSMUSG00000083327	ENSMUSG00000083327	Vcp-rs	6664	6340	14641	14973	8551	8653	11256	10911	9842.78	8602	11084	1.288	0.366	3.34158e-06	0.000464903
ENSMUSG00000024924	ENSMUSG00000024924	Vldlr	837	854	1912	1941	1074	1166	1470	1414	1280.99	1120	1442	1.288	0.365	0.00104778	0.0258123
ENSMUSG00000062397	ENSMUSG00000062397	Zfp706	1196	1196	2835	2609	1535	1632	2180	1901	1811.94	1584	2040	1.288	0.366	0.00124619	0.0285139
ENSMUSG00000016319	ENSMUSG00000016319	Slc25a5	1279	1234	2897	2812	1641	1684	2227	2049	1900.43	1662	2138	1.286	0.363	0.000384731	0.0129715
ENSMUSG00000024750	ENSMUSG00000024750	Zfand5	1787	1871	4225	4095	2293	2554	3248	2984	2769.72	2424	3116	1.286	0.363	0.000434182	0.0140517
ENSMUSG00000083892	ENSMUSG00000083892	Gm1848	2085	1866	4305	4660	2676	2547	3310	3396	2981.92	2612	3353	1.284	0.361	5.97548e-05	0.00371404
ENSMUSG00000058809	ENSMUSG00000058809	Gm12141	3660	3804	8288	8661	4697	5192	6372	6311	5642.86	4944	6342	1.283	0.359	5.96945e-05	0.00371404
ENSMUSG00000022234	ENSMUSG00000022234	Cct5	2060	2165	4893	4693	2643	2955	3762	3420	3194.95	2799	3591	1.283	0.359	0.000500605	0.0155367
ENSMUSG00000049866	ENSMUSG00000049866	Arl4c	845	755	1726	1903	1084	1030	1327	1387	1207.11	1057	1357	1.283	0.36	0.00121363	0.0282497
ENSMUSG00000017831	ENSMUSG00000017831	Rab5a	1071	1017	2494	2230	1374	1388	1917	1625	1576.18	1381	1771	1.282	0.359	0.00268312	0.0466884
ENSMUSG00000031513	ENSMUSG00000031513	Leprotl1	1868	1788	4217	4058	2397	2440	3242	2957	2759.11	2418	3100	1.281	0.358	0.000207281	0.00871154
ENSMUSG00000047842	ENSMUSG00000047842	Diras2	712	705	1546	1666	914	962	1189	1214	1069.61	938	1202	1.281	0.357	0.00171501	0.0353036
ENSMUSG00000022324	ENSMUSG00000022324	Matn2	1033	890	2084	2256	1326	1215	1602	1644	1446.59	1270	1623	1.278	0.353	0.00107958	0.026051
ENSMUSG00000083774	ENSMUSG00000083774	Gm7180	914	804	1984	1885	1173	1097	1525	1374	1292.27	1135	1450	1.277	0.352	0.00248124	0.0448253
ENSMUSG00000001833	ENSMUSG00000001833	2007-09-01	1640	1424	3377	3514	2105	1944	2596	2561	2301.22	2024	2578	1.274	0.349	0.00031053	0.0113928
ENSMUSG00000074748	ENSMUSG00000074748	Atxn7l3b	2548	2282	5386	5476	3270	3115	4141	3990	3628.82	3192	4066	1.273	0.349	7.08865e-05	0.00414498
ENSMUSG00000062901	ENSMUSG00000062901	Klhl24	1618	1666	3665	3734	2076	2274	2818	2721	2472.16	2175	2770	1.273	0.349	0.000366234	0.0125578
ENSMUSG00000002808	ENSMUSG00000002808	Epdr1	5085	3978	10158	10153	6525	5429	7809	7398	6790.59	5977	7604	1.272	0.347	0.00123445	0.0283537
ENSMUSG00000042628	ENSMUSG00000042628	Zfyve1	884	779	1829	1906	1134	1063	1406	1389	1248.15	1098	1398	1.272	0.347	0.00158167	0.0335868
ENSMUSG00000054604	ENSMUSG00000054604	Cggbp1	1661	1599	3512	3817	2131	2182	2700	2781	2448.81	2156	2740	1.271	0.346	0.000164731	0.00727368
ENSMUSG00000062184	ENSMUSG00000062184	Hs6st2	2441	2427	5332	5603	3132	3312	4099	4083	3656.72	3222	4091	1.27	0.344	7.5054e-05	0.00430547
ENSMUSG00000025154	ENSMUSG00000025154	Arhgap19	1595	1494	3182	3762	2047	2039	2446	2741	2318.37	2043	2594	1.27	0.345	0.000781805	0.0213095
ENSMUSG00000074513	ENSMUSG00000074513	Arfip1	714	678	1502	1621	916	925	1155	1181	1044.38	920	1168	1.269	0.343	0.00246572	0.0446333
ENSMUSG00000031491	ENSMUSG00000031491	Chrna6	1619	1672	3693	3687	2078	2282	2839	2687	2471.35	2180	2763	1.268	0.342	0.000602204	0.0177286
ENSMUSG00000029265	ENSMUSG00000029265	Dr1	749	713	1642	1634	961	973	1262	1191	1096.83	967	1226	1.268	0.343	0.00259725	0.0456935
ENSMUSG00000038668	ENSMUSG00000038668	Lpar1	2896	2865	6553	6344	3716	3910	5038	4623	4321.81	3813	4830	1.267	0.341	0.000203992	0.00863328
ENSMUSG00000007458	ENSMUSG00000007458	M6pr	1210	1026	2428	2571	1553	1400	1867	1873	1673.28	1476	1870	1.266	0.341	0.0013177	0.0295359
ENSMUSG00000053870	ENSMUSG00000053870	Fpgt	845	830	1865	1883	1084	1133	1434	1372	1255.77	1108	1403	1.266	0.34	0.00190958	0.0378291
ENSMUSG00000045896	ENSMUSG00000045896	Paip2b	1915	1691	4074	3973	2457	2308	3132	2895	2698.12	2382	3014	1.265	0.339	0.000513201	0.0158061
ENSMUSG00000026110	ENSMUSG00000026110	Mgat4a	1416	1433	3249	3116	1817	1956	2498	2271	2135.32	1886	2384	1.264	0.338	0.00123395	0.0283537
ENSMUSG00000017009	ENSMUSG00000017009	Sdc4	1219	1240	2553	2951	1564	1692	1963	2150	1842.44	1628	2056	1.263	0.337	0.00168142	0.035029
ENSMUSG00000018583	ENSMUSG00000018583	G3bp1	1179	986	2311	2514	1513	1346	1777	1832	1616.82	1430	1804	1.262	0.336	0.00213633	0.0405936
ENSMUSG00000043252	ENSMUSG00000043252	Tmem64	1126	1015	2259	2509	1445	1385	1737	1828	1598.81	1415	1782	1.26	0.333	0.00128056	0.0290259
ENSMUSG00000048307	ENSMUSG00000048307	Ankrd46	3905	3380	8184	8000	5011	4613	6292	5830	5436.38	4812	6061	1.259	0.333	0.000307613	0.0113864
ENSMUSG00000082209	ENSMUSG00000082209	Eif4a-ps4	4202	3292	7758	8900	5392	4493	5964	6485	5583.71	4942	6224	1.259	0.333	0.00254274	0.0451943
ENSMUSG00000019920	ENSMUSG00000019920	Lims1	2942	2795	5955	6823	3775	3815	4578	4972	4285.01	3795	4775	1.258	0.331	0.000206693	0.00871154
ENSMUSG00000037242	ENSMUSG00000037242	Clic4	2755	2853	5684	6823	3535	3894	4370	4972	4192.72	3714	4671	1.258	0.331	0.00146218	0.0318887
ENSMUSG00000024097	ENSMUSG00000024097	Srsf7	869	847	1804	2018	1115	1156	1387	1471	1282.14	1136	1429	1.258	0.332	0.00249043	0.0449242
ENSMUSG00000038174	ENSMUSG00000038174	Fam126b	2072	1976	4461	4522	2659	2697	3430	3295	3020.13	2678	3362	1.256	0.328	0.000210404	0.00876085
ENSMUSG00000047187	ENSMUSG00000047187	Rab2a	3177	3065	7108	6726	4077	4183	5465	4901	4656.45	4130	5183	1.255	0.328	0.000460426	0.0147045
ENSMUSG00000044600	ENSMUSG00000044600	9130011J15Rik	1241	1042	2529	2517	1592	1422	1944	1834	1698.26	1507	1889	1.253	0.325	0.00296078	0.049025
ENSMUSG00000031596	ENSMUSG00000031596	Slc7a2	2079	2074	4593	4604	2668	2831	3531	3355	3096.12	2750	3443	1.252	0.325	0.000419324	0.0137175
ENSMUSG00000031447	ENSMUSG00000031447	Lamp1	4251	4129	9115	9420	5455	5635	7007	6864	6240.57	5545	6936	1.251	0.323	6.09956e-05	0.00374767
ENSMUSG00000022205	ENSMUSG00000022205	Sub1	1210	1107	2553	2563	1553	1511	1963	1868	1723.49	1532	1916	1.25	0.322	0.00138157	0.0305157
ENSMUSG00000006782	ENSMUSG00000006782	Cnp	3644	2900	7018	7415	4676	3958	5395	5403	4858.19	4317	5399	1.25	0.323	0.00178823	0.0360146
ENSMUSG00000034111	ENSMUSG00000034111	Tmed8	1741	1481	3479	3626	2234	2021	2675	2642	2393.07	2128	2658	1.249	0.321	0.0011523	0.0272872
ENSMUSG00000042208	ENSMUSG00000042208	0610010F05Rik	1278	1149	2700	2645	1640	1568	2076	1927	1802.82	1604	2002	1.248	0.319	0.00194538	0.0383499
ENSMUSG00000031667	ENSMUSG00000031667	Aktip	1337	1165	2762	2744	1716	1590	2123	2000	1857.16	1653	2062	1.247	0.318	0.00207039	0.0399045
ENSMUSG00000023832	ENSMUSG00000023832	Acat2	1402	1176	2777	2878	1799	1605	2135	2097	1909.06	1702	2116	1.243	0.314	0.00280865	0.0476801
ENSMUSG00000081272	ENSMUSG00000081272	Gm13509	4989	4390	10214	10333	6402	5992	7852	7530	6943.93	6197	7691	1.241	0.312	0.00024566	0.00974907
ENSMUSG00000058070	ENSMUSG00000058070	Eml1	3912	3314	8080	7734	5020	4523	6212	5636	5347.66	4772	5924	1.241	0.312	0.00149303	0.0323285
ENSMUSG00000016128	ENSMUSG00000016128	Stard13	2317	2153	4906	4885	2973	2939	3772	3560	3310.78	2956	3666	1.24	0.31	0.000484737	0.0152793
ENSMUSG00000061859	ENSMUSG00000061859	Inadl	1392	1201	2805	2872	1786	1639	2156	2093	1918.67	1712	2124	1.24	0.311	0.00223501	0.0416041
ENSMUSG00000030772	ENSMUSG00000030772	Dkk3	3174	2949	6923	6469	4073	4025	5322	4714	4533.54	4049	5018	1.239	0.309	0.00122055	0.0283537
ENSMUSG00000015932	ENSMUSG00000015932	Dstn	3926	3681	8262	8368	5038	5024	6352	6098	5627.85	5031	6225	1.237	0.307	0.000165256	0.00727368
ENSMUSG00000021930	ENSMUSG00000021930	6330409N04Rik	1746	1664	3797	3656	2241	2271	2919	2664	2523.7	2256	2792	1.237	0.307	0.00163436	0.034404
ENSMUSG00000005936	ENSMUSG00000005936	Kctd20	1663	1724	3569	3849	2134	2353	2744	2805	2508.89	2244	2774	1.237	0.307	0.00173747	0.0355001
ENSMUSG00000049940	ENSMUSG00000049940	Pgrmc2	1214	1069	2439	2540	1558	1459	1875	1851	1685.7	1508	1863	1.235	0.304	0.00277807	0.0472623
ENSMUSG00000083829	ENSMUSG00000083829	Gm2199	1503	1374	3214	3059	1929	1875	2471	2229	2125.99	1902	2350	1.235	0.305	0.00301088	0.0495823
ENSMUSG00000049775	ENSMUSG00000049775	Tmsb4x	7410	7527	15909	16692	9509	10273	12231	12163	11044	9891	12197	1.233	0.302	0.000320597	0.0116183
ENSMUSG00000046480	ENSMUSG00000046480	Scn4b	4419	3967	9137	9119	5671	5414	7024	6645	6188.58	5542	6834	1.233	0.302	0.000358427	0.0124759
ENSMUSG00000000171	ENSMUSG00000000171	Sdhd	1662	1439	3304	3448	2133	1964	2540	2513	2287.34	2048	2526	1.233	0.302	0.00185856	0.037061
ENSMUSG00000048756	ENSMUSG00000048756	Foxo3	2587	2221	4828	5655	3320	3031	3712	4121	3545.88	3176	3916	1.233	0.302	0.00268684	0.0466884
ENSMUSG00000034187	ENSMUSG00000034187	Nsf	4909	4148	9989	9692	6299	5661	7679	7063	6675.67	5980	7371	1.232	0.301	0.0016321	0.034404
ENSMUSG00000038065	ENSMUSG00000038065	2410066E13Rik	6435	6181	13398	14054	8258	8436	10300	10241	9308.75	8347	10270	1.23	0.299	0.000121468	0.00597662
ENSMUSG00000045973	ENSMUSG00000045973	Mcart1	1628	1498	3302	3490	2089	2045	2539	2543	2303.83	2067	2541	1.229	0.298	0.00119696	0.0279507
ENSMUSG00000021959	ENSMUSG00000021959	Lats2	1456	1380	2979	3173	1868	1883	2290	2312	2088.56	1876	2301	1.227	0.295	0.00165477	0.0345931
ENSMUSG00000021589	ENSMUSG00000021589	Rhobtb3	1488	1519	3238	3289	1909	2073	2489	2397	2217.16	1991	2443	1.227	0.295	0.00281818	0.0476832
ENSMUSG00000027397	ENSMUSG00000027397	Slc20a1	1337	1184	2688	2775	1716	1616	2066	2022	1855.07	1666	2044	1.227	0.295	0.00295115	0.0489996
ENSMUSG00000026696	ENSMUSG00000026696	Vamp4	1303	1220	2655	2807	1672	1665	2041	2045	1855.93	1668	2043	1.225	0.292	0.00239008	0.0437002
ENSMUSG00000037933	ENSMUSG00000037933	Bicd2	1397	1241	2787	2922	1793	1694	2143	2129	1939.58	1744	2136	1.225	0.293	0.0027078	0.0466884
ENSMUSG00000057614	ENSMUSG00000057614	Gnai1	1618	1566	3472	3414	2076	2137	2669	2488	2342.65	2106	2578	1.224	0.291	0.00251572	0.0451785
ENSMUSG00000019795	ENSMUSG00000019795	Pcmt1	3105	2651	6221	6201	3984	3618	4783	4519	4225.97	3801	4651	1.223	0.291	0.00192376	0.0380477
ENSMUSG00000025809	ENSMUSG00000025809	Itgb1	5271	5552	11824	11536	6764	7578	9090	8406	7959.47	7171	8748	1.22	0.287	0.00270661	0.0466884
ENSMUSG00000091831	ENSMUSG00000091831	Gm4707	3459	3264	7297	7164	4439	4455	5610	5220	4930.94	4447	5415	1.218	0.284	0.000999539	0.025139
ENSMUSG00000036438	ENSMUSG00000036438	Calm2	7437	6342	14697	14883	9543	8656	11299	10845	10085.8	9100	11072	1.217	0.283	0.0014792	0.0320864
ENSMUSG00000006818	ENSMUSG00000006818	Sod2	1848	1807	3922	3928	2371	2466	3015	2862	2678.8	2418	2938	1.215	0.281	0.00243212	0.0443348
ENSMUSG00000051359	ENSMUSG00000051359	Ncald	4455	4155	9163	9304	5717	5671	7044	6780	6302.98	5694	6912	1.214	0.28	0.000521318	0.0159748
ENSMUSG00000056296	ENSMUSG00000056296	Synpr	6086	5254	11808	12494	7810	7171	9078	9104	8290.7	7490	9091	1.214	0.279	0.00107852	0.026051
ENSMUSG00000091793	ENSMUSG00000091793	Rian	2564	2399	5248	5387	3290	3274	4035	3925	3631.14	3282	3980	1.213	0.278	0.00105484	0.0258123
ENSMUSG00000031246	ENSMUSG00000031246	Sh3bgrl	2455	2255	4683	5418	3150	3078	3600	3948	3444.09	3114	3774	1.212	0.277	0.00302311	0.0495823
ENSMUSG00000074785	ENSMUSG00000074785	Plxnc1	4238	4151	9160	8768	5438	5665	7042	6389	6133.77	5552	6716	1.21	0.275	0.00240297	0.0438696
ENSMUSG00000019818	ENSMUSG00000019818	Cd164	3796	3723	8201	7871	4871	5081	6305	5736	5498.21	4976	6020	1.21	0.275	0.00245267	0.0445752
ENSMUSG00000037720	ENSMUSG00000037720	Tmem33	2444	2297	5078	4993	3136	3135	3904	3638	3453.39	3136	3771	1.203	0.266	0.00304705	0.0497726
ENSMUSG00000062014	ENSMUSG00000062014	Gmfb	12340	12567	26329	26581	15835	17152	20241	19370	18149.5	16494	19806	1.201	0.264	0.0027673	0.0471766
ENSMUSG00000017639	ENSMUSG00000017639	Rab11fip4	2138	1997	4282	4483	2744	2726	3292	3267	3006.96	2735	3280	1.199	0.262	0.00255254	0.0452501
ENSMUSG00000048578	ENSMUSG00000048578	Mlec	8054	7742	15932	17216	10335	10567	12248	12545	11423.8	10451	12396	1.186	0.246	0.00170856	0.0352393
ENSMUSG00000037058	ENSMUSG00000037058	Paip2	4052	3831	7902	8584	5200	5229	6075	6255	5689.61	5214	6165	1.182	0.242	0.00267376	0.0466884
