# Supplementary material for: The Class I HDAC Inhibitor, MS-275, Prevents Oxaliplatin-Induced Chronic Neuropathy and Potentiates Its Antiproliferative Activity in Mice
Source: Int J Mol Sci. 2021 Dec 22;23(1):98. doi: 10.3390/ijms23010098 (PMC8745279; doi:10.3390/ijms23010098)
Supplement: Supplementary file 1 [file ijms-23-00098-s001.zip › Suppl data 2.xlsx]

## Sheet: OXAvsVEH.down
Id	Id	Symbol	VEH1	VEH2	OXA1	OXA2	norm,VEH1	norm,VEH2	norm,OXA1	norm,OXA2	baseMean	VEH	OXA	FoldChange	log2FoldChange	pvalue	padj
ENSMUSG00000093098	ENSMUSG00000093098	Mir5102	208	200	30	16	267	273	23	12	143.65	270	18	0.064	-3.966	8.01832e-32	9.70538e-28
ENSMUSG00000035202	ENSMUSG00000035202	Lars2	1189612	1217041	213571	113416	1526550	1661073	164190	82646	858615	1593812	123418	0.077	-3.691	5.05131e-19	2.03804e-15
ENSMUSG00000028116	ENSMUSG00000028116	Myoz2	107	257	69	58	137	351	53	42	145.85	244	48	0.195	-2.356	5.72131e-09	3.0109e-06
ENSMUSG00000053093	ENSMUSG00000053093	Myh7	234	360	68	150	300	491	52	109	238.3	396	80	0.204	-2.292	0.000141459	0.00668834
ENSMUSG00000045999	ENSMUSG00000045999	AY036118	8614	3308	1941	2655	11054	4515	1492	1935	4748.9	7784	1714	0.22	-2.184	0.000564003	0.016856
ENSMUSG00000024610	ENSMUSG00000024610	Cd74	1053	1471	730	1078	1351	2008	561	786	1176.42	1680	674	0.401	-1.318	0.000331375	0.0119374
ENSMUSG00000073421	ENSMUSG00000073421	H2-Ab1	332	424	240	306	426	579	185	223	353.05	502	204	0.406	-1.3	4.7947e-10	3.62719e-07
ENSMUSG00000077714	ENSMUSG00000077714	Snord17	1245	774	582	863	1598	1056	447	629	932.58	1327	538	0.406	-1.302	0.000568382	0.016862
ENSMUSG00000004263	ENSMUSG00000004263	Atn1	667	736	540	474	856	1005	415	345	655.25	930	380	0.409	-1.291	2.76022e-16	6.68194e-13
ENSMUSG00000052374	ENSMUSG00000052374	Actn2	112	153	88	105	144	209	68	77	124.18	176	72	0.41	-1.288	1.80797e-05	0.00155664
ENSMUSG00000075736	ENSMUSG00000075736	U1	175	131	74	149	225	179	57	109	142.21	202	83	0.411	-1.284	0.000118874	0.00587284
ENSMUSG00000066554	ENSMUSG00000066554	Gm10167	364	397	304	261	467	542	234	190	358.21	504	212	0.42	-1.251	3.07746e-11	3.0805e-08
ENSMUSG00000060586	ENSMUSG00000060586	H2-Eb1	522	576	332	501	670	786	255	365	519.08	728	310	0.426	-1.23	2.93244e-10	2.36628e-07
ENSMUSG00000092552	ENSMUSG00000092552	Gm4287	96	134	95	80	123	183	73	58	109.35	153	66	0.429	-1.22	0.000161098	0.0071426
ENSMUSG00000091955	ENSMUSG00000091955	Gm3788	606	535	472	392	778	730	363	286	539.09	754	324	0.43	-1.218	1.84041e-13	2.78454e-10
ENSMUSG00000077323	ENSMUSG00000077323	U11	203	279	190	189	260	381	146	138	231.27	320	142	0.443	-1.175	1.06542e-06	0.000205091
ENSMUSG00000024327	ENSMUSG00000024327	Slc39a7	158	158	131	117	203	216	101	85	151.09	210	93	0.444	-1.17	3.16842e-06	0.000458016
ENSMUSG00000038763	ENSMUSG00000038763	Alpk3	151	298	183	180	194	407	141	131	218.09	300	136	0.453	-1.142	0.000312294	0.0113928
ENSMUSG00000073490	ENSMUSG00000073490	AI607873	100	128	70	116	128	175	54	85	110.34	152	70	0.457	-1.128	0.000764398	0.0210541
ENSMUSG00000065637	ENSMUSG00000065637	SNORA14	309	180	151	249	397	246	116	181	234.93	322	148	0.463	-1.11	0.000145518	0.00677441
ENSMUSG00000051506	ENSMUSG00000051506	Wdfy4	134	205	105	179	172	280	81	130	165.73	226	106	0.468	-1.095	0.000712567	0.0200114
ENSMUSG00000050357	ENSMUSG00000050357	Rltpr	151	126	121	110	194	172	93	80	134.73	183	86	0.473	-1.08	4.56749e-05	0.00300461
ENSMUSG00000030032	ENSMUSG00000030032	Wdr54	235	272	229	199	302	371	176	145	248.47	336	160	0.477	-1.067	9.41155e-07	0.000191514
ENSMUSG00000090272	ENSMUSG00000090272	Mndal	105	126	99	99	135	172	76	72	113.74	154	74	0.484	-1.048	0.000314801	0.0114425
ENSMUSG00000056481	ENSMUSG00000056481	Cd248	161	201	139	174	207	274	107	127	178.65	240	117	0.486	-1.04	3.77518e-05	0.00259629
ENSMUSG00000018920	ENSMUSG00000018920	Cxcl16	163	232	142	200	209	317	109	146	195.18	263	128	0.486	-1.042	0.000151153	0.00693012
ENSMUSG00000089417	ENSMUSG00000089417	snoU90	2489	3256	2412	2682	3194	4444	1854	1954	2861.64	3819	1904	0.499	-1.004	5.95225e-12	6.54964e-09
ENSMUSG00000071078	ENSMUSG00000071078	Nr2c2ap	380	418	400	304	488	571	308	222	396.79	530	265	0.5	-1.001	7.09968e-07	0.000159138
ENSMUSG00000022504	ENSMUSG00000022504	Ciita	123	121	86	136	158	165	66	99	122.05	162	82	0.512	-0.965	0.00132858	0.0296647
ENSMUSG00000024471	ENSMUSG00000024471	Myot	250	346	299	256	321	472	230	187	302.36	396	208	0.525	-0.929	6.29591e-05	0.00381029
ENSMUSG00000090066	ENSMUSG00000090066	1110002E22Rik	115	160	145	111	148	218	111	81	139.58	183	96	0.526	-0.927	0.00228715	0.0423947
ENSMUSG00000024312	ENSMUSG00000024312	Wdr46	167	161	143	163	214	220	110	119	165.69	217	114	0.527	-0.924	8.08907e-05	0.00443032
ENSMUSG00000052488	ENSMUSG00000052488	Cherp	150	182	161	149	192	248	124	109	168.31	220	116	0.527	-0.924	0.000235592	0.00959514
ENSMUSG00000025374	ENSMUSG00000025374	Obfc2b	1016	1159	988	1050	1304	1582	760	765	1102.58	1443	762	0.529	-0.92	2.95889e-12	3.58144e-09
ENSMUSG00000055720	ENSMUSG00000055720	Ubl7	796	857	802	748	1021	1170	617	545	838.19	1096	581	0.53	-0.915	3.30854e-11	3.0805e-08
ENSMUSG00000036594	ENSMUSG00000036594	H2-Aa	418	554	414	509	536	756	318	371	495.42	646	344	0.534	-0.906	3.21016e-06	0.000458016
ENSMUSG00000085873	ENSMUSG00000085873	Gm12750	207	168	177	176	266	229	136	128	189.81	248	132	0.534	-0.906	5.85353e-05	0.00369016
ENSMUSG00000048583	ENSMUSG00000048583	Igf2	3683	4820	3729	4435	4726	6579	2867	3232	4350.82	5652	3050	0.54	-0.89	1.18577e-09	7.55401e-07
ENSMUSG00000029687	ENSMUSG00000029687	Ezh2	140	150	104	175	180	205	80	128	147.96	192	104	0.541	-0.888	0.00251554	0.0451785
ENSMUSG00000067276	ENSMUSG00000067276	Capn6	108	92	92	99	139	126	71	72	101.76	132	72	0.541	-0.887	0.00254061	0.0451943
ENSMUSG00000020836	ENSMUSG00000020836	Coro6	373	507	505	341	479	692	388	248	451.84	586	318	0.544	-0.879	0.000279768	0.010756
ENSMUSG00000080365	ENSMUSG00000080365	SNORA79	237	157	142	238	304	214	109	173	200.25	259	141	0.545	-0.875	0.00231872	0.0427897
ENSMUSG00000036908	ENSMUSG00000036908	Unc93b1	247	252	180	306	317	344	138	223	255.57	330	180	0.547	-0.87	0.000519392	0.0159561
ENSMUSG00000026208	ENSMUSG00000026208	Des	640	973	819	757	821	1328	630	552	832.63	1074	591	0.55	-0.863	2.29719e-05	0.00181733
ENSMUSG00000041571	ENSMUSG00000041571	Sepw1	7989	6698	6875	7496	10252	9142	5285	5462	7535.3	9697	5374	0.554	-0.852	2.24228e-20	1.35703e-16
ENSMUSG00000030137	ENSMUSG00000030137	Tuba8	188	254	248	186	241	347	191	136	228.53	294	164	0.555	-0.85	0.00115593	0.0272872
ENSMUSG00000048747	ENSMUSG00000048747	E130114P18Rik	155	239	186	204	199	326	143	149	204.19	262	146	0.556	-0.847	0.0016485	0.0345215
ENSMUSG00000071540	ENSMUSG00000071540	3425401B19Rik	340	401	349	388	436	547	268	283	383.66	492	276	0.561	-0.835	3.75475e-06	0.000509534
ENSMUSG00000028634	ENSMUSG00000028634	Hivep3	475	467	560	384	610	637	431	280	489.31	624	356	0.569	-0.813	8.49377e-05	0.004561
ENSMUSG00000032327	ENSMUSG00000032327	Stra6	308	302	230	388	395	412	177	283	316.74	404	230	0.57	-0.812	0.000559862	0.0168153
ENSMUSG00000031783	ENSMUSG00000031783	Polr2c	394	500	451	463	506	682	347	337	468.03	594	342	0.576	-0.795	1.22629e-05	0.00115961
ENSMUSG00000031097	ENSMUSG00000031097	Tnni2	418	541	479	503	536	738	368	367	502.39	637	368	0.577	-0.794	1.32406e-05	0.00122339
ENSMUSG00000028464	ENSMUSG00000028464	Tpm2	586	898	766	762	752	1226	589	555	780.44	989	572	0.579	-0.789	0.000109025	0.00554471
ENSMUSG00000057177	ENSMUSG00000057177	Gsk3a	450	551	537	491	577	752	413	358	525.03	664	386	0.58	-0.786	8.61375e-06	0.000922662
ENSMUSG00000025402	ENSMUSG00000025402	Nab2	202	220	194	240	259	300	149	175	220.88	280	162	0.58	-0.787	0.000293618	0.010969
ENSMUSG00000087687	ENSMUSG00000087687	2900053A13Rik	533	445	509	496	684	607	391	361	511.02	646	376	0.583	-0.779	3.23197e-07	8.14994e-05
ENSMUSG00000051413	ENSMUSG00000051413	Plagl2	168	136	143	170	216	186	110	124	158.75	201	117	0.583	-0.779	0.00152134	0.0328241
ENSMUSG00000066553	ENSMUSG00000066553	Gm6969	6110	6414	6387	6594	7841	8754	4910	4805	6577.48	8298	4858	0.585	-0.772	2.33131e-17	7.05456e-14
ENSMUSG00000061816	ENSMUSG00000061816	Myl1	884	1267	1072	1168	1134	1729	824	851	1134.72	1432	838	0.585	-0.773	1.67161e-05	0.00146617
ENSMUSG00000024621	ENSMUSG00000024621	Csf1r	440	441	387	535	565	602	298	390	463.47	584	344	0.59	-0.762	1.89186e-05	0.00161261
ENSMUSG00000016427	ENSMUSG00000016427	Ndufa1	2294	2398	2713	2176	2944	3273	2086	1586	2472	3108	1836	0.591	-0.76	3.77085e-08	1.63009e-05
ENSMUSG00000024963	ENSMUSG00000024963	Dnajc4	273	280	288	290	350	382	221	211	291.3	366	216	0.591	-0.759	3.62874e-05	0.00253886
ENSMUSG00000081871	ENSMUSG00000081871	Gm11488	734	1001	857	971	942	1366	659	708	918.63	1154	684	0.592	-0.756	1.51155e-05	0.00136536
ENSMUSG00000000301	ENSMUSG00000000301	Pemt	191	148	171	183	245	202	131	133	177.98	224	132	0.592	-0.757	0.00124172	0.0284654
ENSMUSG00000036854	ENSMUSG00000036854	Hspb6	304	457	444	355	390	624	341	259	403.47	507	300	0.592	-0.756	0.00156013	0.033246
ENSMUSG00000034320	ENSMUSG00000034320	Slc26a2	649	916	691	965	833	1250	531	703	829.36	1042	617	0.593	-0.754	0.000203171	0.00862872
ENSMUSG00000040552	ENSMUSG00000040552	C3ar1	163	165	153	194	209	225	118	141	173.34	217	130	0.597	-0.745	0.00170698	0.0352393
ENSMUSG00000029610	ENSMUSG00000029610	Aimp2	824	782	901	793	1057	1067	693	578	848.81	1062	636	0.598	-0.742	6.43002e-08	2.51061e-05
ENSMUSG00000019866	ENSMUSG00000019866	Aim1	198	249	202	274	254	340	155	200	237.22	297	178	0.598	-0.741	0.00177726	0.0360146
ENSMUSG00000009566	ENSMUSG00000009566	Fpgs	242	190	202	255	311	259	155	186	227.74	285	170	0.599	-0.741	0.000737905	0.0206272
ENSMUSG00000016637	ENSMUSG00000016637	Ift27	465	411	416	518	597	561	320	377	463.73	579	348	0.602	-0.731	6.3463e-06	0.000731578
ENSMUSG00000075307	ENSMUSG00000075307	Kbtbd10	177	229	226	208	227	313	174	152	216.25	270	163	0.603	-0.729	0.0021186	0.0405698
ENSMUSG00000044951	ENSMUSG00000044951	Mylk4	177	212	175	242	227	289	135	176	206.84	258	156	0.603	-0.731	0.00273813	0.0470104
ENSMUSG00000091162	ENSMUSG00000091162	Gm7677	349	345	388	354	448	471	298	258	368.74	460	278	0.605	-0.724	2.6408e-05	0.00203594
ENSMUSG00000036334	ENSMUSG00000036334	Igsf10	178	152	178	178	228	207	137	130	175.61	218	134	0.611	-0.71	0.00193151	0.0381387
ENSMUSG00000093384	ENSMUSG00000093384	RP24-399B3.3	460	649	571	640	590	886	439	466	595.35	738	452	0.614	-0.704	0.000286279	0.0107973
ENSMUSG00000081094	ENSMUSG00000081094	Rpl19-ps11	5134	5627	5157	6606	6588	7680	3965	4814	5761.62	7134	4390	0.615	-0.701	7.08569e-09	3.57355e-06
ENSMUSG00000046574	ENSMUSG00000046574	Prr12	339	283	324	352	435	386	249	257	331.71	410	253	0.615	-0.7	6.93504e-05	0.00409472
ENSMUSG00000038384	ENSMUSG00000038384	Setd1b	320	272	285	359	411	371	219	262	315.64	391	240	0.615	-0.702	0.00019834	0.00845318
ENSMUSG00000023064	ENSMUSG00000023064	Sncg	109545	127831	132714	126108	140572	174470	102028	91895	127241	157521	96962	0.616	-0.7	8.09758e-06	0.000883001
ENSMUSG00000001657	ENSMUSG00000001657	Hoxc8	219	186	203	238	281	254	156	173	216.1	268	164	0.616	-0.699	0.000968843	0.0246363
ENSMUSG00000062785	ENSMUSG00000062785	Kcnc3	850	639	961	658	1091	872	739	479	795.29	982	609	0.62	-0.689	0.000674168	0.0191552
ENSMUSG00000090071	ENSMUSG00000090071	Cdk5r2	1176	1057	1352	1089	1509	1443	1039	794	1196.17	1476	916	0.621	-0.688	2.42597e-06	0.000373884
ENSMUSG00000030399	ENSMUSG00000030399	Ckm	1609	2141	2053	2086	2065	2922	1578	1520	2021.31	2494	1549	0.621	-0.686	7.29556e-06	0.000817643
ENSMUSG00000013367	ENSMUSG00000013367	Iglon5	438	446	537	431	562	609	413	314	474.42	586	364	0.621	-0.688	0.000116186	0.00578305
ENSMUSG00000005510	ENSMUSG00000005510	Ndufs3	194	240	233	245	249	328	179	179	233.54	288	179	0.621	-0.688	0.00175735	0.0357496
ENSMUSG00000062861	ENSMUSG00000062861	Zfp28	177	224	206	236	227	306	158	172	215.8	266	165	0.621	-0.688	0.00290841	0.0484228
ENSMUSG00000040269	ENSMUSG00000040269	Mrps28	198	211	243	207	254	288	187	151	219.93	271	169	0.623	-0.683	0.00204025	0.0394954
ENSMUSG00000041975	ENSMUSG00000041975	Mettl8	263	310	331	302	337	423	254	220	308.78	380	237	0.624	-0.68	0.000635864	0.0184127
ENSMUSG00000030534	ENSMUSG00000030534	Vps33b	256	334	319	336	329	456	245	245	318.61	392	245	0.625	-0.677	0.00105132	0.0258123
ENSMUSG00000038604	ENSMUSG00000038604	Fam65a	204	197	211	233	262	269	162	170	215.66	266	166	0.626	-0.676	0.00106581	0.025957
ENSMUSG00000019139	ENSMUSG00000019139	Isyna1	353	275	290	406	453	375	223	296	336.78	414	260	0.626	-0.675	0.00107364	0.026051
ENSMUSG00000042520	ENSMUSG00000042520	Ubap2l	1146	1222	1346	1282	1471	1668	1035	934	1276.85	1570	984	0.627	-0.672	3.63088e-08	1.62771e-05
ENSMUSG00000028871	ENSMUSG00000028871	Rspo1	353	352	387	395	453	480	298	288	379.69	466	293	0.627	-0.673	3.70022e-05	0.00257399
ENSMUSG00000028399	ENSMUSG00000028399	Ptprd	766	960	992	939	983	1310	763	684	935.02	1146	724	0.631	-0.664	2.83134e-05	0.00214191
ENSMUSG00000006276	ENSMUSG00000006276	Eps15l1	852	817	977	889	1093	1115	751	648	901.83	1104	700	0.633	-0.659	4.10451e-07	0.00010139
ENSMUSG00000081453	ENSMUSG00000081453	Gm6767	2500	1657	2217	2423	3208	2262	1704	1766	2234.91	2735	1735	0.634	-0.657	1.56424e-05	0.00139789
ENSMUSG00000048772	ENSMUSG00000048772	Tmem53	286	206	274	275	367	281	211	200	264.8	324	206	0.634	-0.658	0.00169153	0.0351791
ENSMUSG00000026799	ENSMUSG00000026799	Med27	441	364	412	492	566	497	317	359	434.49	532	338	0.635	-0.654	7.81476e-05	0.00442009
ENSMUSG00000037217	ENSMUSG00000037217	Syn1	1416	1227	1674	1288	1817	1675	1287	939	1429.31	1746	1113	0.637	-0.65	2.34246e-05	0.00182956
ENSMUSG00000001870	ENSMUSG00000001870	Ltbp1	419	424	413	539	538	579	318	393	456.66	558	356	0.637	-0.651	0.000126842	0.00619069
ENSMUSG00000020053	ENSMUSG00000020053	Igf1	466	619	569	661	598	845	437	482	590.48	722	460	0.637	-0.65	0.000399247	0.013276
ENSMUSG00000053293	ENSMUSG00000053293	Pom121	287	225	286	291	368	307	220	212	276.83	338	216	0.639	-0.646	0.000932895	0.024057
ENSMUSG00000049336	ENSMUSG00000049336	Odz2	1372	1269	1482	1505	1761	1732	1139	1097	1432.15	1746	1118	0.64	-0.644	5.55871e-10	3.9578e-07
ENSMUSG00000055839	ENSMUSG00000055839	Tceb2	2825	2531	3294	2747	3625	3454	2532	2002	2903.42	3540	2267	0.64	-0.643	2.30487e-07	6.19959e-05
ENSMUSG00000013921	ENSMUSG00000013921	Clip3	3203	3315	4157	3224	4110	4524	3196	2349	3544.95	4317	2772	0.642	-0.639	5.97624e-06	0.000702295
ENSMUSG00000026959	ENSMUSG00000026959	Grin1	608	497	617	634	780	678	474	462	598.72	729	468	0.642	-0.64	9.57982e-06	0.000991061
ENSMUSG00000054404	ENSMUSG00000054404	Slfn5	396	467	462	522	508	637	355	380	470.28	572	368	0.643	-0.638	0.000171946	0.00748644
ENSMUSG00000036057	ENSMUSG00000036057	Ptpn23	439	427	535	447	563	583	411	326	470.79	573	368	0.643	-0.638	0.00018163	0.00782367
ENSMUSG00000039263	ENSMUSG00000039263	Npepl1	689	677	798	759	884	924	613	553	743.68	904	583	0.645	-0.632	1.70542e-06	0.000294891
ENSMUSG00000060600	ENSMUSG00000060600	Eno3	440	617	658	550	565	842	506	401	578.34	704	454	0.645	-0.633	0.00218211	0.0411179
ENSMUSG00000015134	ENSMUSG00000015134	Aldh1a3	270	280	303	327	346	382	233	238	299.96	364	236	0.647	-0.628	0.000536308	0.016272
ENSMUSG00000061462	ENSMUSG00000061462	Obscn	400	524	458	606	513	715	352	442	505.54	614	397	0.647	-0.629	0.00154604	0.0330602
ENSMUSG00000031841	ENSMUSG00000031841	Cdh13	240	232	289	252	308	317	222	184	257.61	312	203	0.649	-0.623	0.00204855	0.0395464
ENSMUSG00000002984	ENSMUSG00000002984	Tomm40	623	704	707	830	799	961	544	605	727.16	880	574	0.653	-0.615	3.06479e-05	0.00227584
ENSMUSG00000078681	ENSMUSG00000078681	Tm2d3	636	869	878	869	816	1186	675	633	827.6	1001	654	0.654	-0.613	0.000534954	0.016272
ENSMUSG00000031760	ENSMUSG00000031760	Mt3	2944	2004	3031	2668	3778	2735	2330	1944	2696.83	3256	2137	0.656	-0.608	8.20907e-05	0.00447579
ENSMUSG00000003847	ENSMUSG00000003847	Nfat5	3266	3642	4223	3811	4191	4971	3247	2777	3796.36	4581	3012	0.657	-0.605	4.39708e-07	0.000106444
ENSMUSG00000072969	ENSMUSG00000072969	Armcx5	1270	1428	1595	1541	1630	1949	1226	1123	1481.96	1790	1174	0.657	-0.607	1.33871e-06	0.000253184
ENSMUSG00000035278	ENSMUSG00000035278	Plekhj1	433	386	470	482	556	527	361	351	448.76	542	356	0.658	-0.604	7.4326e-05	0.00428401
ENSMUSG00000019146	ENSMUSG00000019146	Cacng2	410	355	472	415	526	485	363	302	418.98	506	332	0.658	-0.604	0.000401744	0.0132924
ENSMUSG00000062906	ENSMUSG00000062906	Hdac10	239	205	260	256	307	280	200	187	243.23	294	194	0.659	-0.603	0.0024631	0.0446333
ENSMUSG00000006392	ENSMUSG00000006392	Med8	721	1051	1037	1041	925	1434	797	759	978.87	1180	778	0.66	-0.6	0.00129309	0.0291502
ENSMUSG00000059146	ENSMUSG00000059146	Ntrk3	1224	1116	1451	1281	1571	1523	1116	933	1285.7	1547	1024	0.662	-0.595	2.15494e-06	0.000347779
ENSMUSG00000022883	ENSMUSG00000022883	Robo1	430	416	479	511	552	568	368	372	465.04	560	370	0.662	-0.596	6.42785e-05	0.00385162
ENSMUSG00000045215	ENSMUSG00000045215	Asxl3	492	465	623	493	631	635	479	359	526.05	633	419	0.662	-0.596	0.000651319	0.018736
ENSMUSG00000028218	ENSMUSG00000028218	Fam92a	651	864	909	873	835	1179	699	636	837.4	1007	668	0.663	-0.593	0.000567252	0.016862
ENSMUSG00000002341	ENSMUSG00000002341	Ncan	443	441	593	442	568	602	456	322	487.09	585	389	0.664	-0.59	0.00198439	0.038803
ENSMUSG00000038235	ENSMUSG00000038235	F11r	238	222	243	298	305	303	187	217	253.09	304	202	0.664	-0.59	0.00300632	0.0495755
ENSMUSG00000029166	ENSMUSG00000029166	Mapre3	1649	1381	1847	1701	2116	1885	1420	1240	1665.09	2000	1330	0.665	-0.59	7.77883e-07	0.000171191
ENSMUSG00000026471	ENSMUSG00000026471	Mr1	523	506	576	634	671	691	443	462	566.64	681	452	0.665	-0.589	2.29088e-05	0.00181733
ENSMUSG00000055320	ENSMUSG00000055320	Tead1	553	603	712	648	710	823	547	472	638.05	766	510	0.665	-0.588	0.000110898	0.00559297
ENSMUSG00000064120	ENSMUSG00000064120	Mocs1	242	261	287	306	311	356	221	223	277.6	334	222	0.666	-0.587	0.00200799	0.0390751
ENSMUSG00000056366	ENSMUSG00000056366	Fabp3-ps1	2691	3353	3605	3540	3453	4576	2771	2580	3345.14	4014	2676	0.667	-0.585	1.26674e-05	0.00118858
ENSMUSG00000020473	ENSMUSG00000020473	Aebp1	1051	1031	955	1515	1349	1407	734	1104	1148.5	1378	919	0.667	-0.584	0.000966434	0.0246268
ENSMUSG00000001506	ENSMUSG00000001506	Col1a1	1693	1526	1615	2197	2173	2083	1242	1601	1774.45	2128	1422	0.668	-0.582	1.61589e-05	0.00142765
ENSMUSG00000030730	ENSMUSG00000030730	Atp2a1	947	1169	1310	1198	1215	1596	1007	873	1172.7	1406	940	0.669	-0.58	0.000154191	0.00700927
ENSMUSG00000046402	ENSMUSG00000046402	Rbp1	325	323	373	394	417	441	287	287	357.94	429	287	0.669	-0.58	0.000492263	0.0153821
ENSMUSG00000042541	ENSMUSG00000042541	Shfm1	487	642	656	686	625	876	504	500	626.34	750	502	0.669	-0.579	0.00105226	0.0258123
ENSMUSG00000038256	ENSMUSG00000038256	Bcl9	304	365	424	368	390	498	326	268	370.6	444	297	0.669	-0.58	0.00304691	0.0497726
ENSMUSG00000060591	ENSMUSG00000060591	Ifitm2	965	1044	994	1404	1238	1425	764	1023	1112.62	1332	894	0.671	-0.575	0.000286345	0.0107973
ENSMUSG00000034891	ENSMUSG00000034891	Sncb	357	281	390	364	458	384	300	265	351.68	421	282	0.671	-0.576	0.0016304	0.034404
ENSMUSG00000020241	ENSMUSG00000020241	Col6a2	727	736	710	1037	933	1005	546	756	809.73	969	651	0.672	-0.573	0.000685042	0.0193732
ENSMUSG00000032648	ENSMUSG00000032648	Pygm	671	980	1013	961	861	1338	779	700	919.41	1100	740	0.673	-0.571	0.00272457	0.0469107
ENSMUSG00000031391	ENSMUSG00000031391	L1cam	7699	7250	9478	8284	9880	9895	7287	6037	8274.45	9888	6662	0.674	-0.57	9.34609e-08	2.97698e-05
ENSMUSG00000022208	ENSMUSG00000022208	Jph4	2684	2465	3330	2789	3444	3364	2560	2032	2850.23	3404	2296	0.674	-0.568	3.69099e-06	0.000507679
ENSMUSG00000037674	ENSMUSG00000037674	Rfx7	601	666	789	727	771	909	607	530	704.14	840	568	0.676	-0.564	0.000152031	0.00694408
ENSMUSG00000000823	ENSMUSG00000000823	Znf512b	584	618	727	713	749	843	559	520	667.84	796	540	0.677	-0.562	5.51681e-05	0.00353309
ENSMUSG00000001666	ENSMUSG00000001666	Ddt	842	795	1020	942	1080	1085	784	686	909.03	1082	735	0.679	-0.559	1.1887e-05	0.00115105
ENSMUSG00000030423	ENSMUSG00000030423	Pop4	1445	1706	2013	1771	1854	2328	1548	1291	1755.2	2091	1420	0.679	-0.559	8.37045e-05	0.00453021
ENSMUSG00000057789	ENSMUSG00000057789	Bak1	413	459	488	563	530	626	375	410	485.47	578	392	0.68	-0.557	0.000536395	0.016272
ENSMUSG00000030766	ENSMUSG00000030766	Arhgap17	548	575	724	628	703	785	557	458	625.55	744	508	0.682	-0.553	0.00038321	0.0129563
ENSMUSG00000029478	ENSMUSG00000029478	Ncor2	693	509	709	735	889	695	545	536	666.16	792	540	0.682	-0.552	0.000421613	0.0137553
ENSMUSG00000048154	ENSMUSG00000048154	Mll2	1844	1541	1873	2215	2366	2103	1440	1614	1880.88	2234	1527	0.683	-0.549	1.51052e-06	0.000277021
ENSMUSG00000021748	ENSMUSG00000021748	Pdhb	2644	2591	3268	3058	3393	3536	2512	2228	2917.48	3464	2370	0.684	-0.548	5.31096e-08	2.1428e-05
ENSMUSG00000019647	ENSMUSG00000019647	Sema6a	465	464	543	581	597	633	417	423	517.7	615	420	0.684	-0.548	0.000144607	0.00675802
ENSMUSG00000048385	ENSMUSG00000048385	Scrt1	447	374	498	493	574	510	383	359	456.54	542	371	0.684	-0.547	0.000489405	0.0153821
ENSMUSG00000021368	ENSMUSG00000021368	Tbc1d7	634	453	662	649	814	618	509	473	603.43	716	491	0.685	-0.545	0.00111895	0.0267135
ENSMUSG00000049422	ENSMUSG00000049422	Chchd10	1654	1801	2162	2030	2122	2458	1662	1479	1930.48	2290	1570	0.686	-0.544	4.28715e-06	0.000542249
ENSMUSG00000068184	ENSMUSG00000068184	Ndufaf2	337	320	412	384	432	437	317	280	366.44	434	298	0.686	-0.543	0.00136327	0.0301663
ENSMUSG00000011382	ENSMUSG00000011382	Dhdh	1024	1256	1346	1433	1314	1714	1035	1044	1276.82	1514	1040	0.687	-0.542	0.000137657	0.00658966
ENSMUSG00000024079	ENSMUSG00000024079	Eif2ak2	894	1194	1273	1283	1147	1630	979	935	1172.6	1388	957	0.689	-0.537	0.00100107	0.025139
ENSMUSG00000021520	ENSMUSG00000021520	Uqcrb	350	396	467	443	449	540	359	323	417.86	494	341	0.689	-0.537	0.00182963	0.0366653
ENSMUSG00000034751	ENSMUSG00000034751	Mast4	666	707	875	799	855	965	673	582	768.62	910	628	0.69	-0.536	0.000156464	0.00706658
ENSMUSG00000040447	ENSMUSG00000040447	Spns2	445	506	600	562	571	691	461	410	533.11	631	436	0.69	-0.535	0.000963911	0.0246251
ENSMUSG00000047793	ENSMUSG00000047793	Sned1	666	677	748	899	855	924	575	655	752.2	890	615	0.692	-0.531	0.000103373	0.00529857
ENSMUSG00000012114	ENSMUSG00000012114	Med15	693	587	810	752	889	801	623	548	715.29	845	586	0.692	-0.531	0.000160304	0.0071426
ENSMUSG00000014498	ENSMUSG00000014498	Ankrd52	1660	1606	2079	1917	2130	2192	1598	1397	1829.33	2161	1498	0.693	-0.529	1.53771e-06	0.000277797
ENSMUSG00000030237	ENSMUSG00000030237	Slco1a4	402	378	489	466	516	516	376	340	436.82	516	358	0.693	-0.528	0.00075514	0.0209638
ENSMUSG00000030592	ENSMUSG00000030592	Ryr1	472	504	634	561	606	688	487	409	547.44	647	448	0.693	-0.529	0.000934136	0.024057
ENSMUSG00000036241	ENSMUSG00000036241	Ube2r2	2050	2420	2876	2617	2631	3303	2211	1907	2512.89	2967	2059	0.694	-0.527	7.21814e-05	0.0041803
ENSMUSG00000025066	ENSMUSG00000025066	Sfr1	4608	5797	6545	6330	5913	7912	5032	4613	5867.37	6912	4822	0.698	-0.519	0.000103748	0.00529857
ENSMUSG00000037210	ENSMUSG00000037210	Fam193a	972	907	1168	1152	1247	1238	898	839	1055.65	1242	868	0.699	-0.517	6.87319e-06	0.000777506
ENSMUSG00000022283	ENSMUSG00000022283	Pabpc1	974	1169	1197	1473	1250	1596	920	1073	1209.74	1423	996	0.701	-0.513	0.000556102	0.0167439
ENSMUSG00000005198	ENSMUSG00000005198	Polr2a	643	781	866	906	825	1066	666	660	804.26	946	663	0.702	-0.511	0.00076535	0.0210541
ENSMUSG00000028354	ENSMUSG00000028354	Fmn2	880	972	1282	1013	1129	1327	986	738	1044.91	1228	862	0.702	-0.511	0.00156645	0.0333222
ENSMUSG00000057649	ENSMUSG00000057649	Brd9	739	846	971	1007	948	1155	746	734	895.81	1052	740	0.704	-0.506	0.000238674	0.00959514
ENSMUSG00000020801	ENSMUSG00000020801	Med31	591	580	761	695	758	792	585	506	660.37	775	546	0.704	-0.506	0.000360107	0.0124892
ENSMUSG00000078794	ENSMUSG00000078794	Dact3	735	790	1033	867	943	1078	794	632	861.83	1010	713	0.705	-0.504	0.000971276	0.0246464
ENSMUSG00000054428	ENSMUSG00000054428	Atpif1	9798	10361	12802	12361	12573	14141	9842	9007	11390.9	13357	9424	0.706	-0.503	2.59331e-07	6.82378e-05
ENSMUSG00000059412	ENSMUSG00000059412	Fxyd2	16583	13319	18362	18878	21280	18178	14116	13756	16832.8	19729	13936	0.706	-0.502	8.24047e-07	0.00017197
ENSMUSG00000038248	ENSMUSG00000038248	Sobp	366	357	467	434	470	487	359	316	408.05	478	338	0.706	-0.503	0.00212291	0.0405698
ENSMUSG00000037649	ENSMUSG00000037649	H2-DMa	338	301	394	403	434	411	303	294	360.28	422	298	0.706	-0.502	0.00252893	0.0451943
ENSMUSG00000029004	ENSMUSG00000029004	Mll5	907	918	1187	1093	1164	1253	913	796	1031.46	1208	854	0.707	-0.5	8.02753e-05	0.00443032
ENSMUSG00000050908	ENSMUSG00000050908	Fam18a	2629	2839	3456	3392	3374	3875	2657	2472	3094.27	3624	2564	0.708	-0.499	2.18525e-06	0.00034803
ENSMUSG00000015095	ENSMUSG00000015095	Fbxw5	1213	1057	1368	1473	1557	1443	1052	1073	1281.07	1500	1062	0.708	-0.497	5.94052e-06	0.000702295
ENSMUSG00000034390	ENSMUSG00000034390	4933407C03Rik	3736	3868	5048	4466	4794	5279	3881	3254	4302.14	5036	3568	0.708	-0.498	9.06612e-06	0.000954229
ENSMUSG00000052468	ENSMUSG00000052468	Pmp2	1804	2024	2583	2207	2315	2762	1986	1608	2167.85	2538	1797	0.708	-0.498	0.000237617	0.00959514
ENSMUSG00000032741	ENSMUSG00000032741	Tpcn1	1004	880	1008	1363	1288	1201	775	993	1064.39	1244	884	0.71	-0.493	0.000703857	0.0198128
ENSMUSG00000018339	ENSMUSG00000018339	Gpx3	1605	1399	1764	2010	2060	1909	1356	1465	1697.46	1984	1410	0.711	-0.493	3.82374e-06	0.000509534
ENSMUSG00000031925	ENSMUSG00000031925	Maml2	482	451	552	622	619	616	424	453	527.92	618	438	0.711	-0.492	0.000623956	0.0181985
ENSMUSG00000074649	ENSMUSG00000074649	BC029722	445	446	557	564	571	609	428	411	504.74	590	420	0.711	-0.491	0.000803758	0.0217644
ENSMUSG00000059401	ENSMUSG00000059401	Mamld1	564	603	785	682	724	823	603	497	661.8	774	550	0.711	-0.491	0.00153965	0.0330425
ENSMUSG00000040721	ENSMUSG00000040721	Zfhx2	542	410	605	588	696	560	465	428	537.17	628	446	0.711	-0.491	0.0025353	0.0451943
ENSMUSG00000040006	ENSMUSG00000040006	BC013529	475	581	664	669	610	793	510	487	600.12	702	498	0.712	-0.49	0.00282459	0.0476832
ENSMUSG00000032026	ENSMUSG00000032026	Rexo2	2492	2390	3102	3047	3198	3262	2385	2220	2766.23	3230	2302	0.713	-0.488	1.51334e-07	4.16306e-05
ENSMUSG00000024617	ENSMUSG00000024617	Camk2a	2131	2168	2762	2655	2735	2959	2123	1935	2437.91	2847	2029	0.713	-0.489	1.76317e-06	0.000300583
ENSMUSG00000051098	ENSMUSG00000051098	Mblac2	1505	1779	2149	1997	1931	2428	1652	1455	1866.66	2180	1554	0.713	-0.488	0.000284631	0.0107973
ENSMUSG00000031376	ENSMUSG00000031376	Atp2b3	1100	1006	1478	1165	1412	1373	1136	849	1192.45	1392	992	0.713	-0.489	0.00116119	0.0273445
ENSMUSG00000036368	ENSMUSG00000036368	Fam82a1	433	510	602	589	556	696	463	429	535.93	626	446	0.713	-0.488	0.00285388	0.047963
ENSMUSG00000014846	ENSMUSG00000014846	Tppp3	60630	49501	66388	72400	77802	67561	51038	52758	62289.8	72682	51898	0.714	-0.486	2.63478e-05	0.00203594
ENSMUSG00000007817	ENSMUSG00000007817	Zmiz1	645	538	728	762	828	734	560	555	669.23	781	558	0.714	-0.487	0.000374406	0.0127657
ENSMUSG00000034566	ENSMUSG00000034566	Atp5h	575	655	810	744	738	894	623	542	699.17	816	582	0.714	-0.486	0.00152572	0.03286
ENSMUSG00000017167	ENSMUSG00000017167	Cntnap1	1239	1012	1444	1392	1590	1381	1110	1014	1273.91	1486	1062	0.715	-0.484	8.04892e-05	0.00443032
ENSMUSG00000032562	ENSMUSG00000032562	Gnai2	4086	4600	5139	5895	5243	6278	3951	4296	4942.01	5760	4124	0.716	-0.482	1.28531e-05	0.00119672
ENSMUSG00000060216	ENSMUSG00000060216	Arrb2	424	442	546	551	544	603	420	402	492.16	574	411	0.716	-0.482	0.00139164	0.0306788
ENSMUSG00000018042	ENSMUSG00000018042	Cyb5r3	7261	7192	8485	9865	9318	9816	6523	7189	8211.31	9567	6856	0.717	-0.481	9.70813e-08	3.013e-05
ENSMUSG00000010608	ENSMUSG00000010608	Rbm25	1528	1823	2041	2225	1961	2488	1569	1621	1909.83	2224	1595	0.717	-0.479	0.000210625	0.00876085
ENSMUSG00000019852	ENSMUSG00000019852	D10Bwg1379e	3146	2525	3789	3375	4037	3446	2913	2459	3213.89	3742	2686	0.718	-0.478	8.03807e-05	0.00443032
ENSMUSG00000036169	ENSMUSG00000036169	Sostdc1	1202	1117	1546	1393	1542	1525	1189	1015	1317.65	1534	1102	0.718	-0.477	7.96584e-05	0.00443032
ENSMUSG00000055024	ENSMUSG00000055024	Ep300	840	843	954	1189	1078	1151	733	866	957.08	1114	800	0.718	-0.478	0.000337508	0.0120822
ENSMUSG00000021244	ENSMUSG00000021244	Ylpm1	1198	1529	1774	1697	1537	2087	1364	1237	1556.15	1812	1300	0.718	-0.479	0.00146686	0.0319331
ENSMUSG00000090663	ENSMUSG00000090663	Srcap	658	690	843	873	844	942	648	636	767.59	893	642	0.719	-0.476	0.000262514	0.0103165
ENSMUSG00000008200	ENSMUSG00000008200	Fnbp4	588	607	756	763	755	828	581	556	680.05	792	568	0.719	-0.477	0.000391273	0.0130828
ENSMUSG00000042055	ENSMUSG00000042055	Wdr11	841	991	1199	1133	1079	1353	922	826	1044.79	1216	874	0.719	-0.476	0.000929537	0.024057
ENSMUSG00000072941	ENSMUSG00000072941	Sod3	418	379	465	549	536	517	357	400	452.8	526	378	0.719	-0.476	0.00233445	0.0429425
ENSMUSG00000079056	ENSMUSG00000079056	Kcnip3	8348	8306	10138	11078	10712	11336	7794	8073	9478.82	11024	7934	0.72	-0.475	8.36712e-09	4.05103e-06
ENSMUSG00000028763	ENSMUSG00000028763	Hspg2	2014	1560	2149	2397	2584	2129	1652	1747	2028.1	2356	1700	0.721	-0.472	8.56577e-05	0.00456741
ENSMUSG00000027210	ENSMUSG00000027210	Meis2	793	739	1061	887	1018	1009	816	646	872.06	1014	731	0.721	-0.471	0.00126529	0.0288879
ENSMUSG00000029223	ENSMUSG00000029223	Uchl1	30984	22076	34093	33279	39760	30130	26210	24250	30087.6	34945	25230	0.722	-0.47	0.000551731	0.0166954
ENSMUSG00000035845	ENSMUSG00000035845	Alg12	452	505	565	660	580	689	434	481	546.14	634	458	0.722	-0.471	0.00269792	0.0466884
ENSMUSG00000072214	ENSMUSG00000072214	2005-09-01	2466	2569	3315	3120	3164	3506	2549	2274	2873.2	3335	2412	0.723	-0.468	9.7256e-06	0.000997616
ENSMUSG00000060568	ENSMUSG00000060568	Fam78b	786	664	922	932	1009	906	709	679	825.71	958	694	0.725	-0.465	0.000285439	0.0107973
ENSMUSG00000038872	ENSMUSG00000038872	Zfhx3	2977	2601	3776	3364	3820	3550	2903	2451	3181.1	3685	2677	0.726	-0.461	3.35827e-05	0.00240524
ENSMUSG00000051428	ENSMUSG00000051428	Gm5644	5912	6729	8111	8184	7586	9184	6236	5964	7242.45	8385	6100	0.727	-0.459	2.34287e-05	0.00182956
ENSMUSG00000055435	ENSMUSG00000055435	Maf	2703	3104	3646	3834	3469	4236	2803	2794	3325.47	3852	2798	0.727	-0.461	5.02419e-05	0.00326951
ENSMUSG00000031871	ENSMUSG00000031871	Cdh5	769	697	837	1049	987	951	643	764	836.49	969	704	0.727	-0.461	0.000776211	0.0212372
ENSMUSG00000032583	ENSMUSG00000032583	Mon1a	695	553	727	876	892	755	559	638	710.96	824	598	0.727	-0.46	0.00195759	0.0384653
ENSMUSG00000063297	ENSMUSG00000063297	Luzp2	1172	1205	1580	1478	1504	1645	1215	1077	1360.07	1574	1146	0.728	-0.458	0.000110276	0.00558485
ENSMUSG00000054720	ENSMUSG00000054720	Lrrc8c	2465	2486	3400	2970	3163	3393	2614	2164	2833.57	3278	2389	0.729	-0.457	8.51607e-05	0.004561
ENSMUSG00000028447	ENSMUSG00000028447	Dctn3	4522	3760	5186	5481	5803	5132	3987	3994	4728.88	5468	3990	0.73	-0.454	1.64643e-06	0.000288817
ENSMUSG00000025268	ENSMUSG00000025268	Maged2	1371	1219	1611	1728	1759	1664	1239	1259	1480.19	1712	1249	0.73	-0.455	1.21266e-05	0.00115575
ENSMUSG00000029622	ENSMUSG00000029622	Arpc1b	1606	1791	2150	2247	2061	2444	1653	1637	1948.89	2252	1645	0.73	-0.453	7.67286e-05	0.00438077
ENSMUSG00000005078	ENSMUSG00000005078	Jkamp	1747	1833	2486	2130	2242	2502	1911	1552	2051.72	2372	1732	0.73	-0.454	0.000381378	0.0129563
ENSMUSG00000063455	ENSMUSG00000063455	D630045J12Rik	526	490	629	682	675	669	484	497	581.07	672	490	0.73	-0.455	0.000908231	0.0236923
ENSMUSG00000079466	ENSMUSG00000079466	Prdm12	2233	2327	2992	2915	2865	3176	2300	2124	2616.45	3020	2212	0.732	-0.449	1.17279e-05	0.00114809
ENSMUSG00000048988	ENSMUSG00000048988	Elfn1	1006	916	1196	1291	1291	1250	919	941	1100.34	1270	930	0.732	-0.45	5.37918e-05	0.00346327
ENSMUSG00000015087	ENSMUSG00000015087	B230208H17Rik	2023	1666	2243	2534	2596	2274	1724	1847	2110.18	2435	1786	0.733	-0.448	4.15415e-05	0.002778
ENSMUSG00000026426	ENSMUSG00000026426	Arl8a	3151	2799	3894	3817	4043	3820	2994	2781	3409.69	3932	2888	0.734	-0.446	1.57631e-06	0.000280582
ENSMUSG00000007880	ENSMUSG00000007880	Arid1a	1261	1349	1726	1661	1618	1841	1327	1210	1499.16	1730	1268	0.734	-0.447	0.000143525	0.00673345
ENSMUSG00000022995	ENSMUSG00000022995	Enah	1886	1883	2756	2121	2420	2570	2119	1546	2163.63	2495	1832	0.734	-0.446	0.00230945	0.0427426
ENSMUSG00000053580	ENSMUSG00000053580	Tanc2	2561	2522	3538	3059	3286	3442	2720	2229	2919.39	3364	2474	0.735	-0.443	0.00014237	0.00670525
ENSMUSG00000049612	ENSMUSG00000049612	Omg	952	848	1238	1094	1222	1157	952	797	1031.99	1190	874	0.735	-0.444	0.000777272	0.0212372
ENSMUSG00000040225	ENSMUSG00000040225	Prrc2c	2950	3235	4083	3982	3786	4415	3139	2902	3560.36	4100	3020	0.737	-0.441	3.98084e-05	0.00270697
ENSMUSG00000035476	ENSMUSG00000035476	Tab3	1419	1599	1983	1964	1821	2182	1524	1431	1739.74	2002	1478	0.738	-0.437	0.000292122	0.0109469
ENSMUSG00000001911	ENSMUSG00000001911	Nfix	550	475	612	728	706	648	470	530	588.77	677	500	0.739	-0.436	0.00286975	0.0480435
ENSMUSG00000043858	ENSMUSG00000043858	Nup62	954	948	1151	1343	1224	1294	885	979	1095.4	1259	932	0.74	-0.434	0.000266659	0.0104118
ENSMUSG00000032024	ENSMUSG00000032024	9030425E11Rik	1070	1176	1421	1523	1373	1605	1092	1110	1295.09	1489	1101	0.74	-0.435	0.000303351	0.0112977
ENSMUSG00000038276	ENSMUSG00000038276	Accn3	809	668	981	947	1038	912	754	690	848.53	975	722	0.74	-0.434	0.00111334	0.0266849
ENSMUSG00000028514	ENSMUSG00000028514	Usp24	670	729	834	1003	860	995	641	731	806.7	928	686	0.74	-0.434	0.00212832	0.0405698
ENSMUSG00000025261	ENSMUSG00000025261	Huwe1	6067	6020	8371	7448	7785	8216	6435	5427	6966.14	8000	5931	0.741	-0.432	3.87465e-05	0.00264965
ENSMUSG00000030122	ENSMUSG00000030122	Ptms	4658	4283	5679	6061	5977	5846	4366	4417	5151.37	5912	4392	0.743	-0.429	1.08929e-07	3.2158e-05
ENSMUSG00000021730	ENSMUSG00000021730	Hcn1	2564	2435	3397	3156	3290	3323	2612	2300	2881.23	3306	2456	0.743	-0.429	2.12997e-05	0.00173028
ENSMUSG00000027010	ENSMUSG00000027010	Slc25a12	2991	3239	4200	3984	3838	4421	3229	2903	3597.73	4130	3066	0.743	-0.429	7.17811e-05	0.00417711
ENSMUSG00000031972	ENSMUSG00000031972	Acta1	2722	3246	3825	4038	3493	4430	2941	2942	3451.58	3962	2942	0.743	-0.429	0.000418595	0.0137175
ENSMUSG00000027187	ENSMUSG00000027187	Cat	6111	5909	7796	8010	7842	8065	5993	5837	6934.25	7954	5915	0.744	-0.427	8.84831e-08	2.97698e-05
ENSMUSG00000069662	ENSMUSG00000069662	Marcks	2105	2229	3077	2619	2701	3042	2366	1908	2504.36	2872	2137	0.744	-0.426	0.000808765	0.0218024
ENSMUSG00000032589	ENSMUSG00000032589	Bsn	2607	2065	3205	2921	3345	2818	2464	2129	2689.07	3082	2296	0.745	-0.425	0.00048248	0.0152479
ENSMUSG00000002221	ENSMUSG00000002221	Paxip1	540	496	686	677	693	677	527	493	597.66	685	510	0.745	-0.425	0.00204264	0.0394954
ENSMUSG00000042699	ENSMUSG00000042699	Dhx9	618	636	866	785	793	868	666	572	724.72	830	619	0.745	-0.424	0.00282065	0.0476832
ENSMUSG00000041014	ENSMUSG00000041014	Nrg3	759	793	1082	967	974	1082	832	705	898.19	1028	768	0.747	-0.42	0.0023473	0.0431134
ENSMUSG00000031617	ENSMUSG00000031617	Tmem184c	9374	10555	13678	12696	12029	14406	10515	9252	11550.5	13218	9884	0.748	-0.419	0.000244751	0.00974497
ENSMUSG00000062591	ENSMUSG00000062591	Tubb4a	5516	4506	7004	6195	7078	6150	5385	4514	5781.79	6614	4950	0.748	-0.418	0.000310278	0.0113928
ENSMUSG00000058492	ENSMUSG00000058492	Scp2-ps2	2967	3096	3969	4070	3807	4226	3051	2966	3512.5	4016	3008	0.749	-0.417	1.10041e-05	0.00109175
ENSMUSG00000026442	ENSMUSG00000026442	Nfasc	3626	3359	4894	4328	4653	4585	3762	3154	4038.44	4619	3458	0.749	-0.418	0.000102591	0.00528409
ENSMUSG00000025937	ENSMUSG00000025937	Lactb2	1249	1374	1721	1763	1603	1875	1323	1285	1521.46	1739	1304	0.75	-0.415	0.000398094	0.0132742
ENSMUSG00000018293	ENSMUSG00000018293	Pfn1	2918	2577	3612	3689	3744	3517	2777	2688	3181.67	3630	2732	0.752	-0.41	5.63319e-06	0.000688729
ENSMUSG00000035621	ENSMUSG00000035621	Midn	1056	884	1190	1389	1355	1207	915	1012	1122.16	1281	964	0.752	-0.411	0.000922227	0.0239542
ENSMUSG00000050812	ENSMUSG00000050812	AI314180	3255	3730	5071	4214	4177	5091	3898	3071	4059.26	4634	3484	0.752	-0.411	0.00274924	0.0471343
ENSMUSG00000043670	ENSMUSG00000043670	Diras1	5627	5148	7240	7094	7221	7026	5566	5169	6245.59	7124	5368	0.753	-0.408	1.79945e-06	0.000302507
ENSMUSG00000029681	ENSMUSG00000029681	Bcl7b	939	861	1132	1265	1205	1175	870	922	1043.04	1190	896	0.753	-0.409	0.000364199	0.0125521
ENSMUSG00000037513	ENSMUSG00000037513	Samd4b	708	628	839	939	909	857	645	684	773.73	883	664	0.753	-0.41	0.00129567	0.0291502
ENSMUSG00000024002	ENSMUSG00000024002	Brd4	684	725	946	931	878	990	727	678	818.23	934	702	0.753	-0.409	0.00185005	0.0369521
ENSMUSG00000055782	ENSMUSG00000055782	Abcd2	1477	1470	2111	1811	1895	2006	1623	1320	1711.06	1950	1472	0.754	-0.407	0.00128526	0.0290781
ENSMUSG00000031144	ENSMUSG00000031144	Syp	5917	5497	7720	7493	7593	7503	5935	5460	6622.65	7548	5698	0.755	-0.406	2.47114e-06	0.000373884
ENSMUSG00000047557	ENSMUSG00000047557	Lxn	8021	6159	9430	9414	10293	8406	7250	6860	8202.12	9350	7055	0.755	-0.406	0.000265561	0.0104024
ENSMUSG00000028889	ENSMUSG00000028889	Yrdc	627	630	864	812	805	860	664	592	730.09	832	628	0.755	-0.406	0.00270015	0.0466884
ENSMUSG00000070327	ENSMUSG00000070327	Rnf213	1341	1373	1713	1925	1721	1874	1317	1403	1578.6	1798	1360	0.757	-0.402	0.00019407	0.00832988
ENSMUSG00000050910	ENSMUSG00000050910	Cdr2l	3451	3140	4420	4407	4428	4286	3398	3211	3830.86	4357	3304	0.758	-0.399	5.15349e-06	0.000636508
ENSMUSG00000051790	ENSMUSG00000051790	Nlgn2	1566	1306	1984	1853	2010	1782	1525	1350	1666.89	1896	1438	0.758	-0.4	0.00069344	0.019565
ENSMUSG00000061119	ENSMUSG00000061119	Prcp	635	685	862	909	815	935	663	662	768.71	875	662	0.758	-0.401	0.00267539	0.0466884
ENSMUSG00000034868	ENSMUSG00000034868	Myl12b	7471	7844	10622	9920	9587	10706	8166	7229	8921.9	10146	7698	0.759	-0.399	8.38373e-05	0.00453021
ENSMUSG00000031207	ENSMUSG00000031207	Msn	4632	4571	6491	5850	5944	6239	4990	4263	5358.92	6092	4626	0.759	-0.397	0.000115971	0.00578305
ENSMUSG00000028567	ENSMUSG00000028567	Txndc12	663	593	808	878	851	809	621	640	730.28	830	630	0.759	-0.397	0.00189392	0.0375804
ENSMUSG00000074661	ENSMUSG00000074661	Pde4d	818	844	1166	1063	1050	1152	896	775	968.16	1101	836	0.759	-0.398	0.00253495	0.0451943
ENSMUSG00000005161	ENSMUSG00000005161	Prdx2	6857	7725	10088	9541	8799	10543	7755	6953	8512.64	9671	7354	0.76	-0.395	0.000409593	0.013472
ENSMUSG00000046743	ENSMUSG00000046743	Fat4	981	921	1288	1266	1259	1257	990	923	1107.15	1258	956	0.76	-0.396	0.000498847	0.015522
ENSMUSG00000028954	ENSMUSG00000028954	Nub1	1856	1802	2444	2480	2382	2459	1879	1807	2131.8	2420	1843	0.761	-0.393	3.4602e-05	0.00246366
ENSMUSG00000028565	ENSMUSG00000028565	Nfia	2697	2991	3892	3766	3461	4082	2992	2744	3319.88	3772	2868	0.761	-0.395	0.000368447	0.012598
ENSMUSG00000018395	ENSMUSG00000018395	Kif3a	5334	6122	7905	7525	6845	8356	6077	5483	6690.26	7600	5780	0.761	-0.395	0.000606686	0.0177804
ENSMUSG00000023033	ENSMUSG00000023033	Scn8a	4460	4086	6245	5218	5723	5577	4801	3802	4975.84	5650	4302	0.761	-0.393	0.000941344	0.0241911
ENSMUSG00000024498	ENSMUSG00000024498	Tcerg1	787	823	1097	1069	1010	1123	843	779	938.88	1066	811	0.761	-0.395	0.00173922	0.0355001
ENSMUSG00000040620	ENSMUSG00000040620	Dhx33	1046	989	1433	1304	1342	1350	1102	950	1186	1346	1026	0.762	-0.392	0.00130952	0.0294071
ENSMUSG00000040111	ENSMUSG00000040111	Gramd1b	3559	3296	4784	4442	4567	4499	3678	3237	3995.07	4533	3458	0.763	-0.391	6.25407e-05	0.00380398
ENSMUSG00000037747	ENSMUSG00000037747	Phyhipl	755	677	1001	926	969	924	770	675	834.29	946	722	0.763	-0.391	0.00297049	0.0490732
ENSMUSG00000025352	ENSMUSG00000025352	Gdf11	1500	1450	2035	1954	1925	1979	1564	1424	1723.06	1952	1494	0.765	-0.386	0.000242403	0.00968331
ENSMUSG00000004105	ENSMUSG00000004105	Angptl2	936	958	1173	1395	1201	1308	902	1017	1106.74	1254	960	0.765	-0.387	0.00173785	0.0355001
ENSMUSG00000028843	ENSMUSG00000028843	Sh3bgrl3	6144	6087	8572	7967	7884	8308	6590	5806	7146.89	8096	6198	0.766	-0.385	5.82285e-05	0.00369004
ENSMUSG00000021972	ENSMUSG00000021972	Hmbox1	2685	2915	4036	3541	3445	3979	3103	2580	3276.78	3712	2842	0.766	-0.385	0.00153738	0.0330425
ENSMUSG00000001794	ENSMUSG00000001794	Capns1	12072	11954	16133	16458	15491	16315	12403	11993	14050.6	15903	12198	0.767	-0.383	3.25425e-06	0.000458016
ENSMUSG00000003421	ENSMUSG00000003421	Nosip	1224	1158	1597	1630	1571	1580	1228	1188	1391.67	1576	1208	0.767	-0.384	0.000227654	0.00937253
ENSMUSG00000034793	ENSMUSG00000034793	G6pc3	1256	1067	1539	1607	1612	1456	1183	1171	1355.55	1534	1177	0.767	-0.382	0.000563426	0.016856
ENSMUSG00000010154	ENSMUSG00000010154	Spire2	1635	1295	1890	2074	2098	1767	1453	1511	1707.47	1932	1482	0.767	-0.383	0.0011465	0.0272104
ENSMUSG00000026824	ENSMUSG00000026824	Kcnj3	1087	1096	1526	1431	1395	1496	1173	1043	1276.67	1446	1108	0.767	-0.384	0.0011565	0.0272872
ENSMUSG00000027293	ENSMUSG00000027293	Ehd4	1832	2069	2715	2585	2351	2824	2087	1884	2286.42	2588	1986	0.767	-0.382	0.0015048	0.0325252
ENSMUSG00000025582	ENSMUSG00000025582	Nptx1	5196	4773	6793	6743	6668	6514	5222	4914	5829.51	6591	5068	0.769	-0.379	6.21266e-06	0.000723058
ENSMUSG00000030930	ENSMUSG00000030930	Chst15	1909	1802	2524	2520	2450	2459	1940	1836	2171.47	2454	1888	0.769	-0.378	6.91627e-05	0.00409472
ENSMUSG00000026640	ENSMUSG00000026640	Plxna2	3235	3375	4685	4307	4151	4606	3602	3138	3874.47	4378	3370	0.77	-0.378	0.000402766	0.0132924
ENSMUSG00000028785	ENSMUSG00000028785	Hpca	1209	1295	1709	1702	1551	1767	1314	1240	1468.25	1659	1277	0.77	-0.378	0.00103398	0.0256601
ENSMUSG00000037851	ENSMUSG00000037851	Iars	1110	1188	1596	1535	1424	1621	1227	1119	1347.84	1522	1173	0.77	-0.377	0.00170836	0.0352393
ENSMUSG00000032011	ENSMUSG00000032011	Thy1	19420	19176	27631	24918	24920	26172	21242	18158	22623.2	25546	19700	0.771	-0.375	0.000351438	0.0123657
ENSMUSG00000056158	ENSMUSG00000056158	Car10	1864	1999	2677	2596	2392	2728	2058	1892	2267.5	2560	1975	0.771	-0.374	0.000628653	0.0182475
ENSMUSG00000033105	ENSMUSG00000033105	Lss	1258	1253	1681	1750	1614	1710	1292	1275	1473	1662	1284	0.772	-0.373	0.000346619	0.0122479
ENSMUSG00000055214	ENSMUSG00000055214	Pld5	964	935	1320	1270	1237	1276	1015	925	1113.35	1256	970	0.772	-0.373	0.00132929	0.0296647
ENSMUSG00000026547	ENSMUSG00000026547	Tagln2	8417	7548	11090	10688	10801	10302	8526	7788	9354.24	10552	8157	0.773	-0.371	2.67904e-05	0.00205235
ENSMUSG00000074305	ENSMUSG00000074305	C230081A13Rik	1613	1758	2293	2322	2070	2399	1763	1692	1981.03	2234	1728	0.773	-0.371	0.000822332	0.022021
ENSMUSG00000035849	ENSMUSG00000035849	Krt222	1690	1909	2522	2402	2169	2605	1939	1750	2115.84	2387	1844	0.773	-0.372	0.00220062	0.0413607
ENSMUSG00000008140	ENSMUSG00000008140	2310044H10Rik	2795	2463	3459	3731	3587	3362	2659	2719	3081.56	3474	2689	0.774	-0.37	4.42714e-05	0.00294429
ENSMUSG00000026043	ENSMUSG00000026043	Col3a1	1898	1895	2515	2678	2436	2586	1933	1951	2226.73	2511	1942	0.774	-0.37	9.71204e-05	0.00506701
ENSMUSG00000041115	ENSMUSG00000041115	Iqsec2	2198	1927	2800	2837	2821	2630	2153	2067	2417.63	2726	2110	0.774	-0.369	0.000116578	0.00578305
ENSMUSG00000051851	ENSMUSG00000051851	Cxx1c	1147	1052	1425	1588	1472	1436	1096	1157	1290.09	1454	1126	0.775	-0.368	0.000653805	0.018736
ENSMUSG00000021840	ENSMUSG00000021840	Mapk1ip1l	1467	1313	1882	1929	1883	1792	1447	1406	1631.76	1838	1426	0.776	-0.366	0.000312492	0.0113928
ENSMUSG00000051390	ENSMUSG00000051390	Zbtb22	1090	1021	1331	1573	1399	1394	1023	1146	1240.43	1396	1084	0.777	-0.364	0.00162097	0.034301
ENSMUSG00000060227	ENSMUSG00000060227	Casc4	1996	2288	3005	2886	2561	3123	2310	2103	2524.33	2842	2206	0.777	-0.365	0.00255336	0.0452501
ENSMUSG00000029050	ENSMUSG00000029050	Ski	1567	1627	2068	2332	2011	2221	1590	1699	1880.15	2116	1644	0.778	-0.363	0.000628251	0.0182475
ENSMUSG00000067336	ENSMUSG00000067336	Bmpr2	3400	3770	5235	4624	4363	5145	4025	3369	4225.63	4754	3697	0.778	-0.363	0.00283445	0.0477829
ENSMUSG00000061451	ENSMUSG00000061451	Tmem151a	3594	3326	4744	4787	4612	4539	3647	3488	4071.7	4576	3568	0.78	-0.359	2.29371e-05	0.00181733
ENSMUSG00000031386	ENSMUSG00000031386	Hcfc1	2883	2460	3646	3712	3700	3358	2803	2705	3141.25	3529	2754	0.78	-0.358	0.000173878	0.00754346
ENSMUSG00000040724	ENSMUSG00000040724	Kcna2	4817	5049	7161	6446	6181	6891	5505	4697	5818.72	6536	5101	0.78	-0.358	0.000987675	0.0250101
ENSMUSG00000029673	ENSMUSG00000029673	Auts2	1036	1006	1449	1363	1329	1373	1114	993	1202.41	1351	1054	0.78	-0.359	0.00215774	0.0408082
ENSMUSG00000026895	ENSMUSG00000026895	Ndufa8	1928	1727	2525	2514	2474	2357	1941	1832	2151.07	2416	1886	0.781	-0.357	0.000249482	0.00986838
ENSMUSG00000074968	ENSMUSG00000074968	Ano3	12360	13772	18459	17670	15861	18797	14191	12876	15431.1	17329	13534	0.781	-0.357	0.00111878	0.0267135
ENSMUSG00000024579	ENSMUSG00000024579	Pcyox1l	1238	1151	1688	1605	1589	1571	1298	1170	1406.71	1580	1234	0.781	-0.357	0.00127343	0.0289729
ENSMUSG00000056342	ENSMUSG00000056342	Usp34	1622	1759	2375	2300	2081	2401	1826	1676	1996.01	2241	1751	0.781	-0.356	0.00170898	0.0352393
ENSMUSG00000060240	ENSMUSG00000060240	Cend1	17123	15474	22065	22989	21973	21120	16963	16752	19201.9	21546	16858	0.782	-0.354	1.35287e-05	0.00124054
ENSMUSG00000055053	ENSMUSG00000055053	Nfic	2772	2441	3683	3508	3557	3332	2831	2556	3069.1	3444	2694	0.782	-0.355	0.000338394	0.0120822
ENSMUSG00000026192	ENSMUSG00000026192	Atic	964	985	1307	1392	1237	1344	1005	1014	1150.14	1290	1010	0.782	-0.354	0.00179437	0.0360782
ENSMUSG00000027457	ENSMUSG00000027457	Snph	2082	1736	2670	2603	2672	2369	2053	1897	2247.63	2520	1975	0.783	-0.352	0.00101546	0.0253949
ENSMUSG00000026587	ENSMUSG00000026587	Astn1	2200	2058	3090	2791	2823	2809	2376	2034	2510.33	2816	2205	0.783	-0.353	0.00110798	0.026609
ENSMUSG00000037270	ENSMUSG00000037270	4932438A13Rik	2121	2162	3143	2779	2722	2951	2416	2025	2528.47	2836	2220	0.783	-0.353	0.00235517	0.0431923
ENSMUSG00000016831	ENSMUSG00000016831	Tox4	2192	2269	3128	3054	2813	3097	2405	2225	2634.97	2955	2315	0.784	-0.352	0.00050872	0.015708
ENSMUSG00000036617	ENSMUSG00000036617	Etl4	2080	1977	2941	2670	2669	2698	2261	1946	2393.51	2684	2104	0.784	-0.352	0.00113591	0.0270119
ENSMUSG00000014602	ENSMUSG00000014602	Kif1a	16704	14365	22945	19972	21435	19606	17640	14554	18308.6	20520	16097	0.784	-0.35	0.00214957	0.0407173
ENSMUSG00000044042	ENSMUSG00000044042	Fmn1	5136	5589	7924	6947	6591	7628	6092	5062	6343.23	7110	5577	0.784	-0.35	0.00302224	0.0495823
ENSMUSG00000039682	ENSMUSG00000039682	Lap3	1087	1109	1535	1514	1395	1514	1180	1103	1297.95	1454	1142	0.785	-0.349	0.00197033	0.0386529
ENSMUSG00000029608	ENSMUSG00000029608	Rph3a	2815	2893	4202	3727	3612	3948	3230	2716	3376.77	3780	2973	0.786	-0.347	0.0021487	0.0407173
ENSMUSG00000052387	ENSMUSG00000052387	Trpm3	1509	1523	2192	2017	1936	2079	1685	1470	1792.5	2008	1578	0.786	-0.348	0.00217633	0.0410956
ENSMUSG00000026828	ENSMUSG00000026828	Galnt5	2050	2191	3031	2869	2631	2990	2330	2091	2510.46	2810	2210	0.787	-0.346	0.00170234	0.0352393
ENSMUSG00000033350	ENSMUSG00000033350	Chst2	2014	1986	2730	2856	2584	2711	2099	2081	2368.74	2648	2090	0.789	-0.341	0.000233585	0.00955171
ENSMUSG00000031672	ENSMUSG00000031672	Got2	2435	2109	3302	3018	3125	2878	2539	2199	2685.22	3002	2369	0.789	-0.342	0.00175108	0.035682
ENSMUSG00000059857	ENSMUSG00000059857	Ntng1	903	911	1236	1296	1159	1243	950	944	1074.19	1201	947	0.789	-0.342	0.00276042	0.0471635
ENSMUSG00000028745	ENSMUSG00000028745	Capzb	4880	4501	6631	6452	6262	6143	5098	4702	5551.18	6202	4900	0.79	-0.34	9.03147e-05	0.0047946
ENSMUSG00000030105	ENSMUSG00000030105	Arl8b	7659	8545	11675	10987	9828	11663	8976	8006	9618.16	10746	8491	0.79	-0.34	0.00212082	0.0405698
ENSMUSG00000040415	ENSMUSG00000040415	Dtx3	1159	1173	1619	1644	1487	1601	1245	1198	1382.72	1544	1222	0.791	-0.338	0.001772	0.035987
ENSMUSG00000046618	ENSMUSG00000046618	Olfml2a	1536	1609	2256	2151	1971	2196	1734	1567	1867.22	2084	1650	0.792	-0.336	0.00257449	0.0454914
ENSMUSG00000029406	ENSMUSG00000029406	Pitpnm2	2422	2063	3243	3025	3108	2816	2493	2204	2655.29	2962	2348	0.793	-0.335	0.0018859	0.0374826
ENSMUSG00000074238	ENSMUSG00000074238	Ap1ar	3838	4005	5472	5552	4925	5466	4207	4046	4660.94	5196	4126	0.794	-0.332	0.000339386	0.0120822
ENSMUSG00000018765	ENSMUSG00000018765	Fxr2	3779	3035	4651	4921	4849	4142	3576	3586	4038.29	4496	3581	0.796	-0.329	0.00140843	0.0309395
ENSMUSG00000022708	ENSMUSG00000022708	Zbtb20	7402	8143	10686	11280	9498	11114	8215	8220	9261.84	10306	8218	0.797	-0.327	0.00103109	0.0256601
ENSMUSG00000000120	ENSMUSG00000000120	Ngfr	14927	12187	18506	19656	19155	16633	14227	14323	16084.6	17894	14275	0.798	-0.326	0.000824655	0.0220345
ENSMUSG00000021877	ENSMUSG00000021877	Arf4	1461	1429	2075	2012	1875	1950	1595	1466	1721.63	1912	1530	0.8	-0.321	0.0020793	0.0400124
ENSMUSG00000028487	ENSMUSG00000028487	Bnc2	2467	2566	3383	3756	3166	3502	2601	2737	3001.43	3334	2669	0.801	-0.321	0.00101094	0.0253341
ENSMUSG00000034312	ENSMUSG00000034312	Iqsec1	2356	2028	3053	3151	3023	2768	2347	2296	2608.61	2896	2322	0.802	-0.319	0.000886952	0.0232878
ENSMUSG00000035629	ENSMUSG00000035629	1700021K19Rik	1988	1880	2759	2731	2551	2566	2121	1990	2307.03	2558	2056	0.803	-0.316	0.000872459	0.0229911
ENSMUSG00000024130	ENSMUSG00000024130	Abca3	2174	2018	3073	2867	2790	2754	2362	2089	2498.91	2772	2226	0.803	-0.317	0.00197632	0.0387078
ENSMUSG00000041297	ENSMUSG00000041297	Cdk13	1425	1497	2006	2148	1829	2043	1542	1565	1744.8	1936	1554	0.803	-0.317	0.00287449	0.0480564
ENSMUSG00000030120	ENSMUSG00000030120	Mlf2	4301	3595	5472	5742	5519	4907	4207	4184	4704.19	5213	4196	0.805	-0.313	0.000837113	0.0222691
ENSMUSG00000039809	ENSMUSG00000039809	Gabbr2	5104	4570	7107	6623	6550	6237	5464	4826	5769.22	6394	5145	0.805	-0.314	0.00108636	0.0261418
ENSMUSG00000021990	ENSMUSG00000021990	Spata13	3889	3354	5117	5191	4990	4578	3934	3783	4321.18	4784	3858	0.806	-0.31	0.000603451	0.0177286
ENSMUSG00000025246	ENSMUSG00000025246	Tbl1x	1885	1727	2588	2552	2419	2357	1990	1860	2156.31	2388	1925	0.806	-0.311	0.00133959	0.0297512
ENSMUSG00000036591	ENSMUSG00000036591	Arhgap21	2427	2278	3445	3246	3114	3109	2648	2365	2809.33	3112	2506	0.806	-0.312	0.00159731	0.0338596
ENSMUSG00000027581	ENSMUSG00000027581	Stmn3	11351	11487	16997	15575	14566	15678	13067	11349	13665.1	15122	12208	0.807	-0.309	0.0021843	0.0411179
ENSMUSG00000058355	ENSMUSG00000058355	Abce1	4387	4457	6350	6295	5630	6083	4882	4587	5295.4	5856	4734	0.808	-0.307	0.000637492	0.0184158
ENSMUSG00000027363	ENSMUSG00000027363	Usp8	3081	3064	4256	4538	3954	4182	3272	3307	3678.58	4068	3290	0.809	-0.306	0.00042286	0.0137589
ENSMUSG00000046432	ENSMUSG00000046432	Ngfrap1	2650	2516	3747	3637	3401	3434	2881	2650	3091.36	3418	2766	0.809	-0.305	0.000999994	0.025139
ENSMUSG00000064302	ENSMUSG00000064302	Clasp1	2848	2840	4219	3909	3655	3876	3243	2848	3405.7	3766	3046	0.809	-0.306	0.00268544	0.0466884
ENSMUSG00000031065	ENSMUSG00000031065	Cdk16	2778	2440	3592	3872	3565	3330	2761	2822	3119.51	3448	2792	0.81	-0.305	0.000783438	0.0213095
ENSMUSG00000024038	ENSMUSG00000024038	Ndufv3	1708	1496	2250	2335	2192	2042	1730	1702	1916.21	2117	1716	0.81	-0.303	0.00223763	0.0416041
ENSMUSG00000028426	ENSMUSG00000028426	Rad23b	4116	4020	5631	6038	5282	5487	4329	4400	4874.34	5384	4364	0.811	-0.303	0.000238234	0.00959514
ENSMUSG00000036966	ENSMUSG00000036966	Spryd3	3192	3114	4318	4735	4096	4250	3320	3450	3779.05	4173	3385	0.811	-0.302	0.00046535	0.0148226
ENSMUSG00000038056	ENSMUSG00000038056	Mll3	2116	2144	2984	3133	2715	2926	2294	2283	2554.65	2820	2288	0.811	-0.301	0.00135909	0.0301289
ENSMUSG00000024743	ENSMUSG00000024743	Syt7	5245	5289	7809	7295	6731	7219	6003	5316	6317.13	6975	5660	0.811	-0.301	0.00188315	0.0374826
ENSMUSG00000007656	ENSMUSG00000007656	Arpp19	4552	4428	6393	6498	5841	6044	4915	4735	5383.68	5942	4825	0.812	-0.301	0.000272927	0.0105885
ENSMUSG00000092072	ENSMUSG00000092072	Gm4540	1541	1362	2022	2143	1977	1859	1554	1562	1738.12	1918	1558	0.812	-0.3	0.00275825	0.0471635
ENSMUSG00000047459	ENSMUSG00000047459	Dynlrb1	4358	3544	5528	5805	5592	4837	4250	4230	4727.32	5214	4240	0.813	-0.299	0.00259515	0.0456935
ENSMUSG00000039262	ENSMUSG00000039262	Prrc2b	3598	3373	5014	5006	4617	4604	3855	3648	4180.81	4610	3752	0.814	-0.298	0.000493081	0.0153821
ENSMUSG00000002028	ENSMUSG00000002028	Mll1	1731	1680	2353	2560	2221	2293	1809	1865	2047.16	2257	1837	0.814	-0.297	0.00183991	0.0368104
ENSMUSG00000080893	ENSMUSG00000080893	Gm15920	2930	2645	3922	4129	3760	3610	3015	3009	3348.46	3685	3012	0.817	-0.291	0.000770308	0.0211424
ENSMUSG00000025959	ENSMUSG00000025959	Klf7	5706	5470	8231	7904	7322	7466	6328	5760	6718.83	7394	6044	0.817	-0.291	0.000964332	0.0246251
ENSMUSG00000037857	ENSMUSG00000037857	Nufip2	3579	3735	5045	5542	4593	5098	3879	4038	4401.84	4846	3958	0.817	-0.291	0.0017876	0.0360146
ENSMUSG00000053137	ENSMUSG00000053137	Mapk11	3089	2969	4442	4312	3964	4052	3415	3142	3643.3	4008	3278	0.818	-0.29	0.00146137	0.0318887
ENSMUSG00000024921	ENSMUSG00000024921	Smarca2	1804	1778	2537	2648	2315	2427	1950	1930	2155.41	2371	1940	0.818	-0.289	0.00220743	0.0414114
ENSMUSG00000045962	ENSMUSG00000045962	Wnk1	9386	10078	14072	14117	12044	13755	10818	10287	11726.2	12900	10552	0.818	-0.29	0.00269781	0.0466884
ENSMUSG00000055322	ENSMUSG00000055322	Tns1	8958	8493	12844	12433	11495	11592	9874	9060	10505.2	11544	9467	0.82	-0.286	0.000836168	0.0222691
ENSMUSG00000056608	ENSMUSG00000056608	Chd9	1862	1844	2671	2701	2389	2517	2053	1968	2231.95	2453	2010	0.82	-0.287	0.00272912	0.0469222
ENSMUSG00000024462	ENSMUSG00000024462	Gabbr1	9451	9156	13986	13004	12128	12497	10752	9476	11213.1	12312	10114	0.821	-0.284	0.0025625	0.0453457
ENSMUSG00000084830	ENSMUSG00000084830	Gm14539	5073	4927	7108	7579	6510	6725	5465	5523	6055.44	6618	5494	0.83	-0.268	0.000817049	0.0219768
ENSMUSG00000003352	ENSMUSG00000003352	Cacnb3	5878	5321	8371	8047	7543	7262	6435	5864	6776.13	7402	6150	0.831	-0.268	0.00260386	0.0457433
ENSMUSG00000018750	ENSMUSG00000018750	Zbtb4	6777	6044	9333	9765	8696	8249	7175	7116	7809.1	8472	7146	0.843	-0.246	0.00238341	0.0436443
